# Supplementary material for: Factors Associated with Injury Rate and Pregnancy Success in Rhesus Macaques
Source: Biology (Basel). 2022 Jun 28;11(7):979. doi: 10.3390/biology11070979 (PMC9311521; doi:10.3390/biology11070979)
Supplement: Supplementary file 1 [file biology-11-00979-s001.zip]

Archive with 3 entries (3 files):
- biology-1752983-Figure S1 and Table S1.pdf
- Supplementary_Data_Results_Data_S1.csv
- Supplementary_Data_Results_Data_S2.csv
