# Supplementary material for: Factors Associated with Injury Rate and Pregnancy Success in Rhesus Macaques
Source: Biology (Basel). 2022 Jun 28;11(7):979. doi: 10.3390/biology11070979 (PMC9311521; doi:10.3390/biology11070979)
Supplement: Supplementary file 1 [file biology-11-00979-s001.zip › Supplementary_Data_Results_Data_S1.csv]

ID_Ind	Injury	Date_Ind	Month_Ind	Year	Sex	Age	isPreg	Unique_Group_ID	Group_Size	Breeding	AgeClass
237	0	1	1	2008	M	7.318275154	FALSE	A01	19	1	Adult
254	0	1	1	2008	F	5.834360027	TRUE	A01	19	1	YoungAdult
255	0	1	1	2008	F	5.571526352	FALSE	A01	19	1	YoungAdult
257	0	1	1	2008	F	5.84257358	FALSE	A01	19	1	YoungAdult
258	0	1	1	2008	F	5.295003422	TRUE	A01	19	1	YoungAdult
260	0	1	1	2008	F	5.785078713	FALSE	A01	19	1	YoungAdult
264	0	1	1	2008	F	5.900068446	TRUE	A01	19	1	YoungAdult
267	0	1	1	2008	F	5.782340862	TRUE	A01	19	1	YoungAdult
285	0	1	1	2008	F	4.744695414	TRUE	A01	19	1	YoungAdult
286	0	1	1	2008	F	4.936344969	TRUE	A01	19	1	YoungAdult
287	0	1	1	2008	F	4.673511294	TRUE	A01	19	1	YoungAdult
407	0	1	1	2008	M	0.613278576	FALSE	A01	19	1	Infant
413	0	1	1	2008	M	0.824093087	FALSE	A01	19	1	Infant
416	0	1	1	2008	M	0.725530459	FALSE	A01	19	1	Infant
423	0	1	1	2008	M	0.741957563	FALSE	A01	19	1	Infant
427	0	1	1	2008	F	0.777549624	FALSE	A01	19	1	Infant
433	0	1	1	2008	M	0.87063655	FALSE	A01	19	1	Infant
446	0	1	1	2008	F	0.917180014	FALSE	A01	19	1	Infant
468	0	1	1	2008	M	0.01779603	FALSE	A01	19	1	Infant
237	0	2	2	2008	M	7.400410678	FALSE	A01	20	1	Adult
254	0	2	2	2008	F	5.916495551	TRUE	A01	20	1	YoungAdult
255	0	2	2	2008	F	5.653661875	FALSE	A01	20	1	YoungAdult
257	0	2	2	2008	F	5.924709103	FALSE	A01	20	1	YoungAdult
258	0	2	2	2008	F	5.377138946	FALSE	A01	20	1	YoungAdult
260	0	2	2	2008	F	5.867214237	FALSE	A01	20	1	YoungAdult
264	0	2	2	2008	F	5.98220397	TRUE	A01	20	1	YoungAdult
267	0	2	2	2008	F	5.864476386	TRUE	A01	20	1	YoungAdult
285	0	2	2	2008	F	4.826830938	TRUE	A01	20	1	YoungAdult
286	0	2	2	2008	F	5.018480493	TRUE	A01	20	1	YoungAdult
287	0	2	2	2008	F	4.755646817	TRUE	A01	20	1	YoungAdult
407	0	2	2	2008	M	0.6954141	FALSE	A01	20	1	Infant
413	0	2	2	2008	M	0.906228611	FALSE	A01	20	1	Infant
416	0	2	2	2008	M	0.807665982	FALSE	A01	20	1	Infant
423	0	2	2	2008	M	0.824093087	FALSE	A01	20	1	Infant
427	0	2	2	2008	F	0.859685147	FALSE	A01	20	1	Infant
433	0	2	2	2008	M	0.952772074	FALSE	A01	20	1	Infant
446	0	2	2	2008	F	0.999315537	FALSE	A01	20	1	Infant
457	0	2	2	2008	M	0.001368925	FALSE	A01	20	1	Infant
468	0	2	2	2008	M	0.076659822	FALSE	A01	20	1	Infant
237	0	3	3	2008	M	7.482546201	FALSE	A01	22	1	Adult
254	0	3	3	2008	F	5.998631075	TRUE	A01	22	1	YoungAdult
255	0	3	3	2008	F	5.735797399	FALSE	A01	22	1	YoungAdult
257	0	3	3	2008	F	6.006844627	FALSE	A01	22	1	YoungAdult
258	0	3	3	2008	F	5.45927447	FALSE	A01	22	1	YoungAdult
260	0	3	3	2008	F	5.94934976	FALSE	A01	22	1	YoungAdult
264	0	3	3	2008	F	6.064339493	FALSE	A01	22	1	YoungAdult
267	0	3	3	2008	F	5.94661191	TRUE	A01	22	1	YoungAdult
285	0	3	3	2008	F	4.908966461	TRUE	A01	22	1	YoungAdult
286	0	3	3	2008	F	5.100616016	TRUE	A01	22	1	YoungAdult
287	0	3	3	2008	F	4.837782341	TRUE	A01	22	1	YoungAdult
407	0	3	3	2008	M	0.777549624	FALSE	A01	22	1	Infant
413	0	3	3	2008	M	0.988364134	FALSE	A01	22	1	Infant
416	0	3	3	2008	M	0.889801506	FALSE	A01	22	1	Infant
423	0	3	3	2008	M	0.906228611	FALSE	A01	22	1	Infant
427	0	3	3	2008	F	0.941820671	FALSE	A01	22	1	Infant
433	0	3	3	2008	M	1.034907598	FALSE	A01	22	1	Juvenile
446	0	3	3	2008	F	1.081451061	FALSE	A01	22	1	Juvenile
454	0	3	3	2008	F	0.031485284	FALSE	A01	22	1	Infant
457	0	3	3	2008	M	0.046543463	FALSE	A01	22	1	Infant
465	0	3	3	2008	F	0.016427105	FALSE	A01	22	1	Infant
468	0	3	3	2008	M	0.158795346	FALSE	A01	22	1	Infant
237	0	4	4	2008	M	7.56605065	FALSE	A01	20	1	Adult
254	0	4	4	2008	F	6.082135524	FALSE	A01	20	1	YoungAdult
255	0	4	4	2008	F	5.819301848	FALSE	A01	20	1	YoungAdult
257	0	4	4	2008	F	6.090349076	FALSE	A01	20	1	YoungAdult
258	0	4	4	2008	F	5.542778919	FALSE	A01	20	1	YoungAdult
260	0	4	4	2008	F	6.032854209	FALSE	A01	20	1	YoungAdult
264	1	4	4	2008	F	6.147843943	FALSE	A01	20	1	YoungAdult
267	0	4	4	2008	F	6.030116359	TRUE	A01	20	1	YoungAdult
285	0	4	4	2008	F	4.99247091	FALSE	A01	20	1	YoungAdult
286	0	4	4	2008	F	5.184120465	TRUE	A01	20	1	YoungAdult
287	1	4	4	2008	F	4.92128679	TRUE	A01	20	1	YoungAdult
407	0	4	4	2008	M	0.861054073	FALSE	A01	20	1	Infant
416	0	4	4	2008	M	0.973305955	FALSE	A01	20	1	Infant
423	0	4	4	2008	M	0.98973306	FALSE	A01	20	1	Infant
427	0	4	4	2008	F	1.02532512	FALSE	A01	20	1	Juvenile
446	0	4	4	2008	F	1.16495551	FALSE	A01	20	1	Juvenile
454	0	4	4	2008	F	0.105407255	FALSE	A01	20	1	Infant
457	0	4	4	2008	M	0.130047912	FALSE	A01	20	1	Infant
465	0	4	4	2008	F	0.075290897	FALSE	A01	20	1	Infant
468	0	4	4	2008	M	0.242299795	FALSE	A01	20	1	Infant
237	0	5	5	2008	M	7.649555099	FALSE	A01	22	1	Adult
254	1	5	5	2008	F	6.165639973	FALSE	A01	22	1	YoungAdult
255	0	5	5	2008	F	5.902806297	FALSE	A01	22	1	YoungAdult
257	0	5	5	2008	F	6.173853525	FALSE	A01	22	1	YoungAdult
258	0	5	5	2008	F	5.626283368	FALSE	A01	22	1	YoungAdult
260	0	5	5	2008	F	6.116358658	FALSE	A01	22	1	YoungAdult
264	0	5	5	2008	F	6.231348392	FALSE	A01	22	1	YoungAdult
267	0	5	5	2008	F	6.113620808	TRUE	A01	22	1	YoungAdult
285	0	5	5	2008	F	5.075975359	FALSE	A01	22	1	YoungAdult
286	0	5	5	2008	F	5.267624914	TRUE	A01	22	1	YoungAdult
287	0	5	5	2008	F	5.004791239	TRUE	A01	22	1	YoungAdult
407	0	5	5	2008	M	0.944558522	FALSE	A01	22	1	Infant
416	0	5	5	2008	M	1.056810404	FALSE	A01	22	1	Juvenile
423	0	5	5	2008	M	1.073237509	FALSE	A01	22	1	Juvenile
427	0	5	5	2008	F	1.108829569	FALSE	A01	22	1	Juvenile
446	0	5	5	2008	F	1.248459959	FALSE	A01	22	1	Juvenile
454	0	5	5	2008	F	0.188911704	FALSE	A01	22	1	Infant
457	0	5	5	2008	M	0.213552361	FALSE	A01	22	1	Infant
465	0	5	5	2008	F	0.158795346	FALSE	A01	22	1	Infant
468	0	5	5	2008	M	0.325804244	FALSE	A01	22	1	Infant
482	0	5	5	2008	F	0.027378508	FALSE	A01	22	1	Infant
492	0	5	5	2008	F	0.030116359	FALSE	A01	22	1	Infant
237	0	6	6	2008	M	7.733059548	FALSE	A01	23	1	Adult
254	0	6	6	2008	F	6.249144422	FALSE	A01	23	1	YoungAdult
255	0	6	6	2008	F	5.986310746	FALSE	A01	23	1	YoungAdult
257	0	6	6	2008	F	6.257357974	FALSE	A01	23	1	YoungAdult
258	0	6	6	2008	F	5.709787817	FALSE	A01	23	1	YoungAdult
260	0	6	6	2008	F	6.199863107	FALSE	A01	23	1	YoungAdult
264	1	6	6	2008	F	6.314852841	FALSE	A01	23	1	YoungAdult
267	1	6	6	2008	F	6.197125257	TRUE	A01	23	1	YoungAdult
285	0	6	6	2008	F	5.159479808	FALSE	A01	23	1	YoungAdult
286	0	6	6	2008	F	5.351129363	FALSE	A01	23	1	YoungAdult
287	0	6	6	2008	F	5.088295688	FALSE	A01	23	1	YoungAdult
407	0	6	6	2008	M	1.028062971	FALSE	A01	23	1	Juvenile
416	0	6	6	2008	M	1.140314853	FALSE	A01	23	1	Juvenile
423	0	6	6	2008	M	1.156741958	FALSE	A01	23	1	Juvenile
427	0	6	6	2008	F	1.192334018	FALSE	A01	23	1	Juvenile
446	0	6	6	2008	F	1.331964408	FALSE	A01	23	1	Juvenile
454	0	6	6	2008	F	0.272416153	FALSE	A01	23	1	Infant
457	0	6	6	2008	M	0.29705681	FALSE	A01	23	1	Infant
465	0	6	6	2008	F	0.242299795	FALSE	A01	23	1	Infant
468	0	6	6	2008	M	0.409308693	FALSE	A01	23	1	Infant
482	0	6	6	2008	F	0.097193703	FALSE	A01	23	1	Infant
485	1	6	6	2008	F	0.019164956	FALSE	A01	23	1	Infant
492	0	6	6	2008	F	0.102669405	FALSE	A01	23	1	Infant
237	0	7	7	2008	M	7.816563997	FALSE	A01	20	1	Adult
254	0	7	7	2008	F	6.332648871	FALSE	A01	20	1	YoungAdult
255	0	7	7	2008	F	6.069815195	FALSE	A01	20	1	YoungAdult
257	0	7	7	2008	F	6.340862423	FALSE	A01	20	1	YoungAdult
258	0	7	7	2008	F	5.793292266	FALSE	A01	20	1	YoungAdult
260	0	7	7	2008	F	6.283367556	FALSE	A01	20	1	YoungAdult
264	0	7	7	2008	F	6.39835729	FALSE	A01	20	1	YoungAdult
267	0	7	7	2008	F	6.280629706	FALSE	A01	20	1	YoungAdult
285	0	7	7	2008	F	5.242984257	FALSE	A01	20	1	YoungAdult
286	0	7	7	2008	F	5.434633812	FALSE	A01	20	1	YoungAdult
287	0	7	7	2008	F	5.171800137	FALSE	A01	20	1	YoungAdult
427	0	7	7	2008	F	1.275838467	FALSE	A01	20	1	Juvenile
446	0	7	7	2008	F	1.415468857	FALSE	A01	20	1	Juvenile
454	0	7	7	2008	F	0.355920602	FALSE	A01	20	1	Infant
457	0	7	7	2008	M	0.380561259	FALSE	A01	20	1	Infant
465	0	7	7	2008	F	0.325804244	FALSE	A01	20	1	Infant
468	0	7	7	2008	M	0.492813142	FALSE	A01	20	1	Infant
482	0	7	7	2008	F	0.180698152	FALSE	A01	20	1	Infant
485	0	7	7	2008	F	0.082135524	FALSE	A01	20	1	Infant
492	0	7	7	2008	F	0.186173854	FALSE	A01	20	1	Infant
237	0	8	8	2008	M	7.901437372	FALSE	A01	20	1	Adult
254	0	8	8	2008	F	6.417522245	FALSE	A01	20	1	YoungAdult
255	0	8	8	2008	F	6.154688569	FALSE	A01	20	1	YoungAdult
257	0	8	8	2008	F	6.425735797	FALSE	A01	20	1	YoungAdult
258	0	8	8	2008	F	5.87816564	FALSE	A01	20	1	YoungAdult
260	0	8	8	2008	F	6.368240931	FALSE	A01	20	1	YoungAdult
264	0	8	8	2008	F	6.483230664	FALSE	A01	20	1	YoungAdult
267	0	8	8	2008	F	6.36550308	FALSE	A01	20	1	YoungAdult
285	0	8	8	2008	F	5.327857632	FALSE	A01	20	1	YoungAdult
286	0	8	8	2008	F	5.519507187	FALSE	A01	20	1	YoungAdult
287	0	8	8	2008	F	5.256673511	FALSE	A01	20	1	YoungAdult
427	0	8	8	2008	F	1.360711841	FALSE	A01	20	1	Juvenile
446	0	8	8	2008	F	1.500342231	FALSE	A01	20	1	Juvenile
454	0	8	8	2008	F	0.440793977	FALSE	A01	20	1	Infant
457	0	8	8	2008	M	0.465434634	FALSE	A01	20	1	Infant
465	0	8	8	2008	F	0.410677618	FALSE	A01	20	1	Infant
468	0	8	8	2008	M	0.577686516	FALSE	A01	20	1	Infant
482	0	8	8	2008	F	0.265571526	FALSE	A01	20	1	Infant
485	0	8	8	2008	F	0.167008898	FALSE	A01	20	1	Infant
492	0	8	8	2008	F	0.271047228	FALSE	A01	20	1	Infant
237	0	9	9	2008	M	7.984941821	FALSE	A01	20	1	Adult
254	0	9	9	2008	F	6.501026694	FALSE	A01	20	1	YoungAdult
255	0	9	9	2008	F	6.238193018	FALSE	A01	20	1	YoungAdult
257	0	9	9	2008	F	6.509240246	FALSE	A01	20	1	YoungAdult
258	0	9	9	2008	F	5.961670089	FALSE	A01	20	1	YoungAdult
260	0	9	9	2008	F	6.45174538	FALSE	A01	20	1	YoungAdult
264	0	9	9	2008	F	6.566735113	FALSE	A01	20	1	YoungAdult
267	0	9	9	2008	F	6.449007529	FALSE	A01	20	1	YoungAdult
285	0	9	9	2008	F	5.411362081	FALSE	A01	20	1	YoungAdult
286	1	9	9	2008	F	5.603011636	FALSE	A01	20	1	YoungAdult
287	0	9	9	2008	F	5.34017796	FALSE	A01	20	1	YoungAdult
427	0	9	9	2008	F	1.44421629	FALSE	A01	20	1	Juvenile
446	0	9	9	2008	F	1.58384668	FALSE	A01	20	1	Juvenile
454	0	9	9	2008	F	0.524298426	FALSE	A01	20	1	Infant
457	0	9	9	2008	M	0.548939083	FALSE	A01	20	1	Infant
465	0	9	9	2008	F	0.494182067	FALSE	A01	20	1	Infant
468	0	9	9	2008	M	0.661190965	FALSE	A01	20	1	Infant
482	0	9	9	2008	F	0.349075975	FALSE	A01	20	1	Infant
485	0	9	9	2008	F	0.250513347	FALSE	A01	20	1	Infant
492	0	9	9	2008	F	0.354551677	FALSE	A01	20	1	Infant
237	0	10	10	2008	M	8.06844627	FALSE	A01	20	1	Adult
254	0	10	10	2008	F	6.584531143	FALSE	A01	20	1	YoungAdult
255	0	10	10	2008	F	6.321697467	FALSE	A01	20	1	YoungAdult
257	0	10	10	2008	F	6.592744695	FALSE	A01	20	1	YoungAdult
258	0	10	10	2008	F	6.045174538	FALSE	A01	20	1	YoungAdult
260	0	10	10	2008	F	6.535249829	FALSE	A01	20	1	YoungAdult
264	1	10	10	2008	F	6.650239562	FALSE	A01	20	1	YoungAdult
267	0	10	10	2008	F	6.532511978	FALSE	A01	20	1	YoungAdult
285	0	10	10	2008	F	5.49486653	FALSE	A01	20	1	YoungAdult
286	0	10	10	2008	F	5.686516085	FALSE	A01	20	1	YoungAdult
287	0	10	10	2008	F	5.423682409	FALSE	A01	20	1	YoungAdult
427	0	10	10	2008	F	1.527720739	FALSE	A01	20	1	Juvenile
446	0	10	10	2008	F	1.667351129	FALSE	A01	20	1	Juvenile
454	0	10	10	2008	F	0.607802875	FALSE	A01	20	1	Infant
457	0	10	10	2008	M	0.632443532	FALSE	A01	20	1	Infant
465	0	10	10	2008	F	0.577686516	FALSE	A01	20	1	Infant
468	0	10	10	2008	M	0.744695414	FALSE	A01	20	1	Infant
482	0	10	10	2008	F	0.432580424	FALSE	A01	20	1	Infant
485	0	10	10	2008	F	0.334017796	FALSE	A01	20	1	Infant
492	0	10	10	2008	F	0.438056126	FALSE	A01	20	1	Infant
237	0	11	11	2008	M	8.151950719	FALSE	A01	18	1	Adult
254	0	11	11	2008	F	6.668035592	FALSE	A01	18	1	YoungAdult
255	0	11	11	2008	F	6.405201916	FALSE	A01	18	1	YoungAdult
257	0	11	11	2008	F	6.676249144	FALSE	A01	18	1	YoungAdult
258	0	11	11	2008	F	6.128678987	TRUE	A01	18	1	YoungAdult
260	0	11	11	2008	F	6.618754278	FALSE	A01	18	1	YoungAdult
264	0	11	11	2008	F	6.733744011	TRUE	A01	18	1	YoungAdult
267	0	11	11	2008	F	6.616016427	FALSE	A01	18	1	YoungAdult
285	0	11	11	2008	F	5.578370979	FALSE	A01	18	1	YoungAdult
286	0	11	11	2008	F	5.770020534	FALSE	A01	18	1	YoungAdult
287	0	11	11	2008	F	5.507186858	TRUE	A01	18	1	YoungAdult
454	0	11	11	2008	F	0.691307324	FALSE	A01	18	1	Infant
457	0	11	11	2008	M	0.715947981	FALSE	A01	18	1	Infant
465	0	11	11	2008	F	0.661190965	FALSE	A01	18	1	Infant
468	0	11	11	2008	M	0.828199863	FALSE	A01	18	1	Infant
482	0	11	11	2008	F	0.516084873	FALSE	A01	18	1	Infant
485	0	11	11	2008	F	0.417522245	FALSE	A01	18	1	Infant
492	0	11	11	2008	F	0.521560575	FALSE	A01	18	1	Infant
237	0	12	12	2008	M	8.235455168	FALSE	A01	18	1	Adult
254	0	12	12	2008	F	6.751540041	TRUE	A01	18	1	YoungAdult
255	0	12	12	2008	F	6.488706366	FALSE	A01	18	1	YoungAdult
257	0	12	12	2008	F	6.759753593	FALSE	A01	18	1	YoungAdult
258	0	12	12	2008	F	6.212183436	TRUE	A01	18	1	YoungAdult
260	0	12	12	2008	F	6.702258727	FALSE	A01	18	1	YoungAdult
264	0	12	12	2008	F	6.81724846	TRUE	A01	18	1	YoungAdult
267	0	12	12	2008	F	6.699520876	FALSE	A01	18	1	YoungAdult
285	0	12	12	2008	F	5.661875428	FALSE	A01	18	1	YoungAdult
286	0	12	12	2008	F	5.853524983	FALSE	A01	18	1	YoungAdult
287	0	12	12	2008	F	5.590691307	TRUE	A01	18	1	YoungAdult
454	0	12	12	2008	F	0.774811773	FALSE	A01	18	1	Infant
457	0	12	12	2008	M	0.79945243	FALSE	A01	18	1	Infant
465	0	12	12	2008	F	0.744695414	FALSE	A01	18	1	Infant
468	0	12	12	2008	M	0.911704312	FALSE	A01	18	1	Infant
482	0	12	12	2008	F	0.599589322	FALSE	A01	18	1	Infant
485	0	12	12	2008	F	0.501026694	FALSE	A01	18	1	Infant
492	0	12	12	2008	F	0.605065024	FALSE	A01	18	1	Infant
237	0	13	1	2009	M	8.320328542	FALSE	A01	18	1	Adult
254	0	13	1	2009	F	6.836413415	TRUE	A01	18	1	YoungAdult
255	0	13	1	2009	F	6.57357974	FALSE	A01	18	1	YoungAdult
257	0	13	1	2009	F	6.844626968	FALSE	A01	18	1	YoungAdult
258	0	13	1	2009	F	6.29705681	TRUE	A01	18	1	YoungAdult
260	0	13	1	2009	F	6.787132101	FALSE	A01	18	1	YoungAdult
264	0	13	1	2009	F	6.902121834	TRUE	A01	18	1	YoungAdult
267	0	13	1	2009	F	6.784394251	FALSE	A01	18	1	YoungAdult
285	0	13	1	2009	F	5.746748802	FALSE	A01	18	1	YoungAdult
286	0	13	1	2009	F	5.938398357	TRUE	A01	18	1	YoungAdult
287	0	13	1	2009	F	5.675564682	TRUE	A01	18	1	YoungAdult
454	0	13	1	2009	F	0.859685147	FALSE	A01	18	1	Infant
457	0	13	1	2009	M	0.884325804	FALSE	A01	18	1	Infant
465	0	13	1	2009	F	0.829568789	FALSE	A01	18	1	Infant
468	0	13	1	2009	M	0.996577687	FALSE	A01	18	1	Infant
482	0	13	1	2009	F	0.684462697	FALSE	A01	18	1	Infant
485	0	13	1	2009	F	0.585900068	FALSE	A01	18	1	Infant
492	0	13	1	2009	F	0.689938398	FALSE	A01	18	1	Infant
237	0	14	2	2009	M	8.40109514	FALSE	A01	18	1	Adult
254	0	14	2	2009	F	6.917180014	TRUE	A01	18	1	YoungAdult
255	0	14	2	2009	F	6.654346338	FALSE	A01	18	1	YoungAdult
257	0	14	2	2009	F	6.925393566	FALSE	A01	18	1	YoungAdult
258	0	14	2	2009	F	6.377823409	TRUE	A01	18	1	YoungAdult
260	0	14	2	2009	F	6.8678987	FALSE	A01	18	1	YoungAdult
264	0	14	2	2009	F	6.982888433	TRUE	A01	18	1	YoungAdult
267	0	14	2	2009	F	6.865160849	FALSE	A01	18	1	YoungAdult
285	0	14	2	2009	F	5.8275154	FALSE	A01	18	1	YoungAdult
286	0	14	2	2009	F	6.019164956	TRUE	A01	18	1	YoungAdult
287	0	14	2	2009	F	5.75633128	TRUE	A01	18	1	YoungAdult
454	0	14	2	2009	F	0.940451745	FALSE	A01	18	1	Infant
457	0	14	2	2009	M	0.965092402	FALSE	A01	18	1	Infant
465	0	14	2	2009	F	0.910335387	FALSE	A01	18	1	Infant
468	0	14	2	2009	M	1.077344285	FALSE	A01	18	1	Juvenile
482	0	14	2	2009	F	0.765229295	FALSE	A01	18	1	Infant
485	0	14	2	2009	F	0.666666667	FALSE	A01	18	1	Infant
492	0	14	2	2009	F	0.770704997	FALSE	A01	18	1	Infant
237	0	15	3	2009	M	8.481861739	FALSE	A01	18	1	Adult
254	0	15	3	2009	F	6.997946612	TRUE	A01	18	1	YoungAdult
255	0	15	3	2009	F	6.735112936	FALSE	A01	18	1	YoungAdult
257	0	15	3	2009	F	7.006160164	FALSE	A01	18	1	Adult
258	0	15	3	2009	F	6.458590007	TRUE	A01	18	1	YoungAdult
260	0	15	3	2009	F	6.948665298	FALSE	A01	18	1	YoungAdult
264	0	15	3	2009	F	7.063655031	TRUE	A01	18	1	Adult
267	0	15	3	2009	F	6.945927447	FALSE	A01	18	1	YoungAdult
285	0	15	3	2009	F	5.908281999	FALSE	A01	18	1	YoungAdult
286	0	15	3	2009	F	6.099931554	TRUE	A01	18	1	YoungAdult
287	0	15	3	2009	F	5.837097878	TRUE	A01	18	1	YoungAdult
454	0	15	3	2009	F	1.021218344	FALSE	A01	18	1	Juvenile
457	0	15	3	2009	M	1.045859001	FALSE	A01	18	1	Juvenile
465	0	15	3	2009	F	0.991101985	FALSE	A01	18	1	Infant
468	0	15	3	2009	M	1.158110883	FALSE	A01	18	1	Juvenile
482	0	15	3	2009	F	0.845995893	FALSE	A01	18	1	Infant
485	0	15	3	2009	F	0.747433265	FALSE	A01	18	1	Infant
492	0	15	3	2009	F	0.851471595	FALSE	A01	18	1	Infant
237	0	16	4	2009	M	8.565366188	FALSE	A01	21	1	Adult
254	0	16	4	2009	F	7.081451061	TRUE	A01	21	1	Adult
255	0	16	4	2009	F	6.818617385	FALSE	A01	21	1	YoungAdult
257	0	16	4	2009	F	7.089664613	FALSE	A01	21	1	Adult
258	0	16	4	2009	F	6.542094456	TRUE	A01	21	1	YoungAdult
260	0	16	4	2009	F	7.032169747	FALSE	A01	21	1	Adult
264	1	16	4	2009	F	7.14715948	TRUE	A01	21	1	Adult
267	0	16	4	2009	F	7.029431896	FALSE	A01	21	1	Adult
285	0	16	4	2009	F	5.991786448	FALSE	A01	21	1	YoungAdult
286	0	16	4	2009	F	6.183436003	TRUE	A01	21	1	YoungAdult
287	0	16	4	2009	F	5.920602327	TRUE	A01	21	1	YoungAdult
454	0	16	4	2009	F	1.104722793	FALSE	A01	21	1	Juvenile
457	0	16	4	2009	M	1.12936345	FALSE	A01	21	1	Juvenile
465	0	16	4	2009	F	1.074606434	FALSE	A01	21	1	Juvenile
468	0	16	4	2009	M	1.241615332	FALSE	A01	21	1	Juvenile
482	0	16	4	2009	F	0.929500342	FALSE	A01	21	1	Infant
485	0	16	4	2009	F	0.830937714	FALSE	A01	21	1	Infant
492	0	16	4	2009	F	0.934976044	FALSE	A01	21	1	Infant
504	0	16	4	2009	F	0.015058179	FALSE	A01	21	1	Infant
509	0	16	4	2009	F	0.015058179	FALSE	A01	21	1	Infant
530	0	16	4	2009	F	0.019164956	FALSE	A01	21	1	Infant
237	0	17	5	2009	M	8.648870637	FALSE	A01	20	1	Adult
254	0	17	5	2009	F	7.16495551	TRUE	A01	20	1	Adult
255	0	17	5	2009	F	6.902121834	FALSE	A01	20	1	YoungAdult
257	0	17	5	2009	F	7.173169062	FALSE	A01	20	1	Adult
258	0	17	5	2009	F	6.625598905	FALSE	A01	20	1	YoungAdult
260	0	17	5	2009	F	7.115674196	FALSE	A01	20	1	Adult
264	0	17	5	2009	F	7.230663929	FALSE	A01	20	1	Adult
267	0	17	5	2009	F	7.112936345	FALSE	A01	20	1	Adult
285	0	17	5	2009	F	6.075290897	FALSE	A01	20	1	YoungAdult
286	1	17	5	2009	F	6.266940452	TRUE	A01	20	1	YoungAdult
287	0	17	5	2009	F	6.004106776	FALSE	A01	20	1	YoungAdult
454	0	17	5	2009	F	1.188227242	FALSE	A01	20	1	Juvenile
465	0	17	5	2009	F	1.158110883	FALSE	A01	20	1	Juvenile
482	0	17	5	2009	F	1.013004791	FALSE	A01	20	1	Juvenile
485	0	17	5	2009	F	0.914442163	FALSE	A01	20	1	Infant
492	0	17	5	2009	F	1.018480493	FALSE	A01	20	1	Juvenile
504	0	17	5	2009	F	0.073921971	FALSE	A01	20	1	Infant
509	0	17	5	2009	F	0.073921971	FALSE	A01	20	1	Infant
518	1	17	5	2009	F	0.016427105	FALSE	A01	20	1	Infant
530	0	17	5	2009	F	0.082135524	FALSE	A01	20	1	Infant
237	0	18	6	2009	M	8.732375086	FALSE	A01	21	1	Adult
254	0	18	6	2009	F	7.248459959	FALSE	A01	21	1	Adult
255	0	18	6	2009	F	6.985626283	FALSE	A01	21	1	YoungAdult
257	0	18	6	2009	F	7.256673511	FALSE	A01	21	1	Adult
258	0	18	6	2009	F	6.709103354	FALSE	A01	21	1	YoungAdult
260	0	18	6	2009	F	7.199178645	FALSE	A01	21	1	Adult
264	0	18	6	2009	F	7.314168378	FALSE	A01	21	1	Adult
267	0	18	6	2009	F	7.196440794	FALSE	A01	21	1	Adult
285	0	18	6	2009	F	6.158795346	FALSE	A01	21	1	YoungAdult
286	0	18	6	2009	F	6.350444901	TRUE	A01	21	1	YoungAdult
287	0	18	6	2009	F	6.087611225	FALSE	A01	21	1	YoungAdult
454	0	18	6	2009	F	1.271731691	FALSE	A01	21	1	Juvenile
465	0	18	6	2009	F	1.241615332	FALSE	A01	21	1	Juvenile
482	0	18	6	2009	F	1.09650924	FALSE	A01	21	1	Juvenile
485	0	18	6	2009	F	0.997946612	FALSE	A01	21	1	Infant
492	0	18	6	2009	F	1.101984942	FALSE	A01	21	1	Juvenile
504	0	18	6	2009	F	0.15742642	FALSE	A01	21	1	Infant
509	0	18	6	2009	F	0.15742642	FALSE	A01	21	1	Infant
511	0	18	6	2009	F	0.01779603	FALSE	A01	21	1	Infant
518	0	18	6	2009	F	0.075290897	FALSE	A01	21	1	Infant
530	0	18	6	2009	F	0.165639973	FALSE	A01	21	1	Infant
237	0	19	7	2009	M	8.815879535	FALSE	A01	21	1	Adult
254	0	19	7	2009	F	7.331964408	FALSE	A01	21	1	Adult
255	0	19	7	2009	F	7.069130732	FALSE	A01	21	1	Adult
257	0	19	7	2009	F	7.34017796	FALSE	A01	21	1	Adult
258	0	19	7	2009	F	6.792607803	FALSE	A01	21	1	YoungAdult
260	0	19	7	2009	F	7.282683094	FALSE	A01	21	1	Adult
264	0	19	7	2009	F	7.397672827	FALSE	A01	21	1	Adult
267	0	19	7	2009	F	7.279945243	FALSE	A01	21	1	Adult
285	0	19	7	2009	F	6.242299795	FALSE	A01	21	1	YoungAdult
286	0	19	7	2009	F	6.43394935	FALSE	A01	21	1	YoungAdult
287	0	19	7	2009	F	6.171115674	FALSE	A01	21	1	YoungAdult
454	0	19	7	2009	F	1.35523614	FALSE	A01	21	1	Juvenile
465	0	19	7	2009	F	1.325119781	FALSE	A01	21	1	Juvenile
482	0	19	7	2009	F	1.180013689	FALSE	A01	21	1	Juvenile
485	0	19	7	2009	F	1.081451061	FALSE	A01	21	1	Juvenile
492	0	19	7	2009	F	1.185489391	FALSE	A01	21	1	Juvenile
504	0	19	7	2009	F	0.240930869	FALSE	A01	21	1	Infant
509	0	19	7	2009	F	0.240930869	FALSE	A01	21	1	Infant
511	0	19	7	2009	F	0.079397673	FALSE	A01	21	1	Infant
518	0	19	7	2009	F	0.158795346	FALSE	A01	21	1	Infant
530	0	19	7	2009	F	0.249144422	FALSE	A01	21	1	Infant
237	0	20	8	2009	M	8.900752909	FALSE	A01	21	1	Adult
254	0	20	8	2009	F	7.416837782	FALSE	A01	21	1	Adult
255	0	20	8	2009	F	7.154004107	FALSE	A01	21	1	Adult
257	0	20	8	2009	F	7.425051335	FALSE	A01	21	1	Adult
258	0	20	8	2009	F	6.877481177	FALSE	A01	21	1	YoungAdult
260	0	20	8	2009	F	7.367556468	FALSE	A01	21	1	Adult
264	0	20	8	2009	F	7.482546201	FALSE	A01	21	1	Adult
267	0	20	8	2009	F	7.364818617	FALSE	A01	21	1	Adult
285	0	20	8	2009	F	6.327173169	FALSE	A01	21	1	YoungAdult
286	0	20	8	2009	F	6.518822724	FALSE	A01	21	1	YoungAdult
287	0	20	8	2009	F	6.255989049	FALSE	A01	21	1	YoungAdult
454	0	20	8	2009	F	1.440109514	FALSE	A01	21	1	Juvenile
465	0	20	8	2009	F	1.409993155	FALSE	A01	21	1	Juvenile
482	0	20	8	2009	F	1.264887064	FALSE	A01	21	1	Juvenile
485	0	20	8	2009	F	1.166324435	FALSE	A01	21	1	Juvenile
492	1	20	8	2009	F	1.270362765	FALSE	A01	21	1	Juvenile
504	0	20	8	2009	F	0.325804244	FALSE	A01	21	1	Infant
509	0	20	8	2009	F	0.325804244	FALSE	A01	21	1	Infant
511	0	20	8	2009	F	0.164271047	FALSE	A01	21	1	Infant
518	0	20	8	2009	F	0.24366872	FALSE	A01	21	1	Infant
530	0	20	8	2009	F	0.334017796	FALSE	A01	21	1	Infant
237	0	21	9	2009	M	8.984257358	FALSE	A01	21	1	Adult
254	0	21	9	2009	F	7.500342231	FALSE	A01	21	1	Adult
255	0	21	9	2009	F	7.237508556	FALSE	A01	21	1	Adult
257	0	21	9	2009	F	7.508555784	FALSE	A01	21	1	Adult
258	0	21	9	2009	F	6.960985626	FALSE	A01	21	1	YoungAdult
260	0	21	9	2009	F	7.451060917	FALSE	A01	21	1	Adult
264	1	21	9	2009	F	7.56605065	FALSE	A01	21	1	Adult
267	0	21	9	2009	F	7.448323066	FALSE	A01	21	1	Adult
285	1	21	9	2009	F	6.410677618	FALSE	A01	21	1	YoungAdult
286	0	21	9	2009	F	6.602327173	FALSE	A01	21	1	YoungAdult
287	1	21	9	2009	F	6.339493498	FALSE	A01	21	1	YoungAdult
454	0	21	9	2009	F	1.523613963	FALSE	A01	21	1	Juvenile
465	0	21	9	2009	F	1.493497604	FALSE	A01	21	1	Juvenile
482	0	21	9	2009	F	1.348391513	FALSE	A01	21	1	Juvenile
485	0	21	9	2009	F	1.249828884	FALSE	A01	21	1	Juvenile
492	0	21	9	2009	F	1.353867214	FALSE	A01	21	1	Juvenile
504	0	21	9	2009	F	0.409308693	FALSE	A01	21	1	Infant
509	0	21	9	2009	F	0.409308693	FALSE	A01	21	1	Infant
511	0	21	9	2009	F	0.247775496	FALSE	A01	21	1	Infant
518	0	21	9	2009	F	0.327173169	FALSE	A01	21	1	Infant
530	0	21	9	2009	F	0.417522245	FALSE	A01	21	1	Infant
237	0	22	10	2009	M	9.067761807	FALSE	A01	21	1	Adult
254	0	22	10	2009	F	7.58384668	FALSE	A01	21	1	Adult
255	0	22	10	2009	F	7.321013005	FALSE	A01	21	1	Adult
257	0	22	10	2009	F	7.592060233	FALSE	A01	21	1	Adult
258	0	22	10	2009	F	7.044490075	FALSE	A01	21	1	Adult
260	0	22	10	2009	F	7.534565366	FALSE	A01	21	1	Adult
264	0	22	10	2009	F	7.649555099	FALSE	A01	21	1	Adult
267	0	22	10	2009	F	7.531827515	FALSE	A01	21	1	Adult
285	0	22	10	2009	F	6.494182067	FALSE	A01	21	1	YoungAdult
286	0	22	10	2009	F	6.685831622	FALSE	A01	21	1	YoungAdult
287	0	22	10	2009	F	6.422997947	FALSE	A01	21	1	YoungAdult
454	1	22	10	2009	F	1.607118412	FALSE	A01	21	1	Juvenile
465	0	22	10	2009	F	1.577002053	FALSE	A01	21	1	Juvenile
482	0	22	10	2009	F	1.431895962	FALSE	A01	21	1	Juvenile
485	0	22	10	2009	F	1.333333333	FALSE	A01	21	1	Juvenile
492	1	22	10	2009	F	1.437371663	FALSE	A01	21	1	Juvenile
504	0	22	10	2009	F	0.492813142	FALSE	A01	21	1	Infant
509	0	22	10	2009	F	0.492813142	FALSE	A01	21	1	Infant
511	0	22	10	2009	F	0.331279945	FALSE	A01	21	1	Infant
518	0	22	10	2009	F	0.410677618	FALSE	A01	21	1	Infant
530	0	22	10	2009	F	0.501026694	FALSE	A01	21	1	Infant
237	0	23	11	2009	M	9.151266256	FALSE	A01	21	1	Adult
254	0	23	11	2009	F	7.667351129	FALSE	A01	21	1	Adult
255	0	23	11	2009	F	7.404517454	FALSE	A01	21	1	Adult
257	0	23	11	2009	F	7.675564682	FALSE	A01	21	1	Adult
258	0	23	11	2009	F	7.127994524	FALSE	A01	21	1	Adult
260	0	23	11	2009	F	7.618069815	FALSE	A01	21	1	Adult
264	0	23	11	2009	F	7.733059548	FALSE	A01	21	1	Adult
267	0	23	11	2009	F	7.615331964	FALSE	A01	21	1	Adult
285	0	23	11	2009	F	6.577686516	FALSE	A01	21	1	YoungAdult
286	0	23	11	2009	F	6.769336071	FALSE	A01	21	1	YoungAdult
287	0	23	11	2009	F	6.506502396	FALSE	A01	21	1	YoungAdult
454	0	23	11	2009	F	1.690622861	FALSE	A01	21	1	Juvenile
465	0	23	11	2009	F	1.660506502	FALSE	A01	21	1	Juvenile
482	0	23	11	2009	F	1.515400411	FALSE	A01	21	1	Juvenile
485	0	23	11	2009	F	1.416837782	FALSE	A01	21	1	Juvenile
492	0	23	11	2009	F	1.520876112	FALSE	A01	21	1	Juvenile
504	0	23	11	2009	F	0.576317591	FALSE	A01	21	1	Infant
509	0	23	11	2009	F	0.576317591	FALSE	A01	21	1	Infant
511	0	23	11	2009	F	0.414784394	FALSE	A01	21	1	Infant
518	0	23	11	2009	F	0.494182067	FALSE	A01	21	1	Infant
530	0	23	11	2009	F	0.584531143	FALSE	A01	21	1	Infant
237	0	24	12	2009	M	9.234770705	FALSE	A01	21	1	Adult
254	1	24	12	2009	F	7.750855578	TRUE	A01	21	1	Adult
255	0	24	12	2009	F	7.488021903	FALSE	A01	21	1	Adult
257	0	24	12	2009	F	7.759069131	FALSE	A01	21	1	Adult
258	0	24	12	2009	F	7.211498973	TRUE	A01	21	1	Adult
260	0	24	12	2009	F	7.701574264	FALSE	A01	21	1	Adult
264	0	24	12	2009	F	7.816563997	TRUE	A01	21	1	Adult
267	1	24	12	2009	F	7.698836413	FALSE	A01	21	1	Adult
285	0	24	12	2009	F	6.661190965	FALSE	A01	21	1	YoungAdult
286	0	24	12	2009	F	6.85284052	FALSE	A01	21	1	YoungAdult
287	0	24	12	2009	F	6.590006845	FALSE	A01	21	1	YoungAdult
454	0	24	12	2009	F	1.77412731	FALSE	A01	21	1	Juvenile
465	0	24	12	2009	F	1.744010951	FALSE	A01	21	1	Juvenile
482	0	24	12	2009	F	1.59890486	FALSE	A01	21	1	Juvenile
485	0	24	12	2009	F	1.500342231	FALSE	A01	21	1	Juvenile
492	0	24	12	2009	F	1.604380561	FALSE	A01	21	1	Juvenile
504	0	24	12	2009	F	0.65982204	FALSE	A01	21	1	Infant
509	0	24	12	2009	F	0.65982204	FALSE	A01	21	1	Infant
511	0	24	12	2009	F	0.498288843	FALSE	A01	21	1	Infant
518	0	24	12	2009	F	0.577686516	FALSE	A01	21	1	Infant
530	0	24	12	2009	F	0.668035592	FALSE	A01	21	1	Infant
237	0	25	1	2010	M	9.319644079	FALSE	A01	19	1	Adult
254	1	25	1	2010	F	7.835728953	TRUE	A01	19	1	Adult
255	0	25	1	2010	F	7.572895277	FALSE	A01	19	1	Adult
257	0	25	1	2010	F	7.843942505	FALSE	A01	19	1	Adult
258	0	25	1	2010	F	7.296372348	TRUE	A01	19	1	Adult
260	0	25	1	2010	F	7.786447639	FALSE	A01	19	1	Adult
264	0	25	1	2010	F	7.901437372	TRUE	A01	19	1	Adult
267	0	25	1	2010	F	7.783709788	FALSE	A01	19	1	Adult
285	0	25	1	2010	F	6.746064339	FALSE	A01	19	1	YoungAdult
286	0	25	1	2010	F	6.937713895	FALSE	A01	19	1	YoungAdult
287	0	25	1	2010	F	6.674880219	TRUE	A01	19	1	YoungAdult
465	0	25	1	2010	F	1.828884326	FALSE	A01	19	1	Juvenile
482	0	25	1	2010	F	1.683778234	FALSE	A01	19	1	Juvenile
492	0	25	1	2010	F	1.689253936	FALSE	A01	19	1	Juvenile
504	0	25	1	2010	F	0.744695414	FALSE	A01	19	1	Infant
509	0	25	1	2010	F	0.744695414	FALSE	A01	19	1	Infant
511	0	25	1	2010	F	0.583162218	FALSE	A01	19	1	Infant
518	0	25	1	2010	F	0.66255989	FALSE	A01	19	1	Infant
530	0	25	1	2010	F	0.752908966	FALSE	A01	19	1	Infant
237	0	26	2	2010	M	9.400410678	FALSE	A01	19	1	Adult
254	0	26	2	2010	F	7.916495551	TRUE	A01	19	1	Adult
255	0	26	2	2010	F	7.653661875	FALSE	A01	19	1	Adult
257	0	26	2	2010	F	7.924709103	FALSE	A01	19	1	Adult
258	0	26	2	2010	F	7.377138946	TRUE	A01	19	1	Adult
260	0	26	2	2010	F	7.867214237	FALSE	A01	19	1	Adult
264	0	26	2	2010	F	7.98220397	TRUE	A01	19	1	Adult
267	0	26	2	2010	F	7.864476386	FALSE	A01	19	1	Adult
285	0	26	2	2010	F	6.826830938	FALSE	A01	19	1	YoungAdult
286	0	26	2	2010	F	7.018480493	FALSE	A01	19	1	Adult
287	0	26	2	2010	F	6.755646817	TRUE	A01	19	1	YoungAdult
465	0	26	2	2010	F	1.909650924	FALSE	A01	19	1	Juvenile
482	0	26	2	2010	F	1.764544832	FALSE	A01	19	1	Juvenile
492	0	26	2	2010	F	1.770020534	FALSE	A01	19	1	Juvenile
504	0	26	2	2010	F	0.825462012	FALSE	A01	19	1	Infant
509	0	26	2	2010	F	0.825462012	FALSE	A01	19	1	Infant
511	0	26	2	2010	F	0.663928816	FALSE	A01	19	1	Infant
518	0	26	2	2010	F	0.743326489	FALSE	A01	19	1	Infant
530	0	26	2	2010	F	0.833675565	FALSE	A01	19	1	Infant
237	0	27	3	2010	M	9.481177276	FALSE	A01	19	1	Adult
254	0	27	3	2010	F	7.997262149	TRUE	A01	19	1	Adult
255	0	27	3	2010	F	7.734428474	FALSE	A01	19	1	Adult
257	0	27	3	2010	F	8.005475702	FALSE	A01	19	1	Adult
258	0	27	3	2010	F	7.457905544	TRUE	A01	19	1	Adult
260	0	27	3	2010	F	7.947980835	FALSE	A01	19	1	Adult
264	0	27	3	2010	F	8.062970568	TRUE	A01	19	1	Adult
267	0	27	3	2010	F	7.945242984	FALSE	A01	19	1	Adult
285	0	27	3	2010	F	6.907597536	FALSE	A01	19	1	YoungAdult
286	0	27	3	2010	F	7.099247091	FALSE	A01	19	1	Adult
287	0	27	3	2010	F	6.836413415	TRUE	A01	19	1	YoungAdult
465	0	27	3	2010	F	1.990417522	FALSE	A01	19	1	Juvenile
482	0	27	3	2010	F	1.845311431	FALSE	A01	19	1	Juvenile
492	0	27	3	2010	F	1.850787132	FALSE	A01	19	1	Juvenile
504	0	27	3	2010	F	0.906228611	FALSE	A01	19	1	Infant
509	0	27	3	2010	F	0.906228611	FALSE	A01	19	1	Infant
511	0	27	3	2010	F	0.744695414	FALSE	A01	19	1	Infant
518	0	27	3	2010	F	0.824093087	FALSE	A01	19	1	Infant
530	0	27	3	2010	F	0.914442163	FALSE	A01	19	1	Infant
237	0	28	4	2010	M	9.564681725	FALSE	A01	19	1	Adult
254	0	28	4	2010	F	8.080766598	TRUE	A01	19	1	Adult
255	0	28	4	2010	F	7.817932923	FALSE	A01	19	1	Adult
257	0	28	4	2010	F	8.088980151	FALSE	A01	19	1	Adult
258	0	28	4	2010	F	7.541409993	TRUE	A01	19	1	Adult
260	0	28	4	2010	F	8.031485284	FALSE	A01	19	1	Adult
264	0	28	4	2010	F	8.146475017	TRUE	A01	19	1	Adult
267	0	28	4	2010	F	8.028747433	FALSE	A01	19	1	Adult
285	0	28	4	2010	F	6.991101985	FALSE	A01	19	1	YoungAdult
286	0	28	4	2010	F	7.18275154	FALSE	A01	19	1	Adult
287	0	28	4	2010	F	6.919917864	TRUE	A01	19	1	YoungAdult
465	0	28	4	2010	F	2.073921971	FALSE	A01	19	1	Juvenile
482	1	28	4	2010	F	1.92881588	FALSE	A01	19	1	Juvenile
492	0	28	4	2010	F	1.934291581	FALSE	A01	19	1	Juvenile
504	0	28	4	2010	F	0.98973306	FALSE	A01	19	1	Infant
509	0	28	4	2010	F	0.98973306	FALSE	A01	19	1	Infant
511	0	28	4	2010	F	0.828199863	FALSE	A01	19	1	Infant
518	0	28	4	2010	F	0.907597536	FALSE	A01	19	1	Infant
530	0	28	4	2010	F	0.997946612	FALSE	A01	19	1	Infant
237	0	29	5	2010	M	9.648186174	FALSE	A01	19	1	Adult
254	0	29	5	2010	F	8.164271047	TRUE	A01	19	1	Adult
255	0	29	5	2010	F	7.901437372	FALSE	A01	19	1	Adult
257	0	29	5	2010	F	8.1724846	FALSE	A01	19	1	Adult
258	0	29	5	2010	F	7.624914442	TRUE	A01	19	1	Adult
260	0	29	5	2010	F	8.114989733	FALSE	A01	19	1	Adult
264	0	29	5	2010	F	8.229979466	TRUE	A01	19	1	Adult
267	0	29	5	2010	F	8.112251882	FALSE	A01	19	1	Adult
285	0	29	5	2010	F	7.074606434	FALSE	A01	19	1	Adult
286	0	29	5	2010	F	7.266255989	FALSE	A01	19	1	Adult
287	0	29	5	2010	F	7.003422313	TRUE	A01	19	1	Adult
465	0	29	5	2010	F	2.15742642	FALSE	A01	19	1	Juvenile
482	0	29	5	2010	F	2.012320329	FALSE	A01	19	1	Juvenile
492	0	29	5	2010	F	2.01779603	FALSE	A01	19	1	Juvenile
504	0	29	5	2010	F	1.073237509	FALSE	A01	19	1	Juvenile
509	0	29	5	2010	F	1.073237509	FALSE	A01	19	1	Juvenile
511	0	29	5	2010	F	0.911704312	FALSE	A01	19	1	Infant
518	0	29	5	2010	F	0.991101985	FALSE	A01	19	1	Infant
530	0	29	5	2010	F	1.081451061	FALSE	A01	19	1	Juvenile
237	0	30	6	2010	M	9.731690623	FALSE	A01	22	1	Adult
254	0	30	6	2010	F	8.247775496	TRUE	A01	22	1	Adult
255	0	30	6	2010	F	7.984941821	FALSE	A01	22	1	Adult
257	0	30	6	2010	F	8.255989049	FALSE	A01	22	1	Adult
258	0	30	6	2010	F	7.708418891	TRUE	A01	22	1	Adult
260	0	30	6	2010	F	8.198494182	FALSE	A01	22	1	Adult
264	0	30	6	2010	F	8.313483915	TRUE	A01	22	1	Adult
267	0	30	6	2010	F	8.195756331	FALSE	A01	22	1	Adult
285	0	30	6	2010	F	7.158110883	FALSE	A01	22	1	Adult
286	0	30	6	2010	F	7.349760438	FALSE	A01	22	1	Adult
287	0	30	6	2010	F	7.086926762	TRUE	A01	22	1	Adult
465	0	30	6	2010	F	2.240930869	FALSE	A01	22	1	Juvenile
482	0	30	6	2010	F	2.095824778	FALSE	A01	22	1	Juvenile
492	0	30	6	2010	F	2.101300479	FALSE	A01	22	1	Juvenile
504	0	30	6	2010	F	1.156741958	FALSE	A01	22	1	Juvenile
509	0	30	6	2010	F	1.156741958	FALSE	A01	22	1	Juvenile
511	0	30	6	2010	F	0.995208761	FALSE	A01	22	1	Infant
518	0	30	6	2010	F	1.074606434	FALSE	A01	22	1	Juvenile
530	0	30	6	2010	F	1.16495551	FALSE	A01	22	1	Juvenile
548	0	30	6	2010	F	0.031485284	FALSE	A01	22	1	Infant
549	0	30	6	2010	F	0.020533881	FALSE	A01	22	1	Infant
555	0	30	6	2010	M	0.03559206	FALSE	A01	22	1	Infant
237	0	31	7	2010	M	9.815195072	FALSE	A01	15	1	Adult
254	0	31	7	2010	F	8.331279945	FALSE	A01	15	1	Adult
255	0	31	7	2010	F	8.06844627	FALSE	A01	15	1	Adult
257	0	31	7	2010	F	8.339493498	FALSE	A01	15	1	Adult
258	0	31	7	2010	F	7.79192334	FALSE	A01	15	1	Adult
260	0	31	7	2010	F	8.281998631	FALSE	A01	15	1	Adult
264	0	31	7	2010	F	8.396988364	FALSE	A01	15	1	Adult
267	0	31	7	2010	F	8.27926078	FALSE	A01	15	1	Adult
285	0	31	7	2010	F	7.241615332	FALSE	A01	15	1	Adult
286	0	31	7	2010	F	7.433264887	FALSE	A01	15	1	Adult
287	0	31	7	2010	F	7.170431211	TRUE	A01	15	1	Adult
543	0	31	7	2010	M	0.036960986	FALSE	A01	15	1	Infant
548	0	31	7	2010	F	0.106776181	FALSE	A01	15	1	Infant
549	0	31	7	2010	F	0.084873374	FALSE	A01	15	1	Infant
555	0	31	7	2010	M	0.114989733	FALSE	A01	15	1	Infant
237	0	32	8	2010	M	9.900068446	FALSE	A01	15	1	Adult
254	0	32	8	2010	F	8.41615332	FALSE	A01	15	1	Adult
255	0	32	8	2010	F	8.153319644	FALSE	A01	15	1	Adult
257	0	32	8	2010	F	8.424366872	FALSE	A01	15	1	Adult
258	0	32	8	2010	F	7.876796715	FALSE	A01	15	1	Adult
260	0	32	8	2010	F	8.366872005	FALSE	A01	15	1	Adult
264	0	32	8	2010	F	8.481861739	FALSE	A01	15	1	Adult
267	0	32	8	2010	F	8.364134155	FALSE	A01	15	1	Adult
285	0	32	8	2010	F	7.326488706	FALSE	A01	15	1	Adult
286	0	32	8	2010	F	7.518138261	FALSE	A01	15	1	Adult
287	0	32	8	2010	F	7.255304586	FALSE	A01	15	1	Adult
543	0	32	8	2010	M	0.117727584	FALSE	A01	15	1	Infant
548	0	32	8	2010	F	0.191649555	FALSE	A01	15	1	Infant
549	0	32	8	2010	F	0.169746749	FALSE	A01	15	1	Infant
555	0	32	8	2010	M	0.199863107	FALSE	A01	15	1	Infant
237	0	33	9	2010	M	9.983572895	FALSE	A01	15	1	Adult
254	0	33	9	2010	F	8.499657769	FALSE	A01	15	1	Adult
255	0	33	9	2010	F	8.236824093	FALSE	A01	15	1	Adult
257	0	33	9	2010	F	8.507871321	FALSE	A01	15	1	Adult
258	0	33	9	2010	F	7.960301164	FALSE	A01	15	1	Adult
260	0	33	9	2010	F	8.450376454	FALSE	A01	15	1	Adult
264	0	33	9	2010	F	8.565366188	FALSE	A01	15	1	Adult
267	0	33	9	2010	F	8.447638604	FALSE	A01	15	1	Adult
285	0	33	9	2010	F	7.409993155	FALSE	A01	15	1	Adult
286	0	33	9	2010	F	7.60164271	FALSE	A01	15	1	Adult
287	0	33	9	2010	F	7.338809035	FALSE	A01	15	1	Adult
543	0	33	9	2010	M	0.201232033	FALSE	A01	15	1	Infant
548	0	33	9	2010	F	0.275154004	FALSE	A01	15	1	Infant
549	0	33	9	2010	F	0.253251198	FALSE	A01	15	1	Infant
555	0	33	9	2010	M	0.283367556	FALSE	A01	15	1	Infant
237	0	34	10	2010	M	10.06707734	FALSE	A01	15	1	Adult
254	0	34	10	2010	F	8.583162218	FALSE	A01	15	1	Adult
255	0	34	10	2010	F	8.320328542	FALSE	A01	15	1	Adult
257	0	34	10	2010	F	8.59137577	FALSE	A01	15	1	Adult
258	0	34	10	2010	F	8.043805613	FALSE	A01	15	1	Adult
260	0	34	10	2010	F	8.533880903	FALSE	A01	15	1	Adult
264	0	34	10	2010	F	8.648870637	FALSE	A01	15	1	Adult
267	0	34	10	2010	F	8.531143053	FALSE	A01	15	1	Adult
285	0	34	10	2010	F	7.493497604	FALSE	A01	15	1	Adult
286	0	34	10	2010	F	7.685147159	FALSE	A01	15	1	Adult
287	0	34	10	2010	F	7.422313484	FALSE	A01	15	1	Adult
543	0	34	10	2010	M	0.284736482	FALSE	A01	15	1	Infant
548	0	34	10	2010	F	0.358658453	FALSE	A01	15	1	Infant
549	0	34	10	2010	F	0.336755647	FALSE	A01	15	1	Infant
555	0	34	10	2010	M	0.366872005	FALSE	A01	15	1	Infant
237	0	35	11	2010	M	10.15058179	FALSE	A01	15	1	Adult
254	0	35	11	2010	F	8.666666667	FALSE	A01	15	1	Adult
255	0	35	11	2010	F	8.403832991	FALSE	A01	15	1	Adult
257	0	35	11	2010	F	8.674880219	FALSE	A01	15	1	Adult
258	0	35	11	2010	F	8.127310062	FALSE	A01	15	1	Adult
260	0	35	11	2010	F	8.617385352	FALSE	A01	15	1	Adult
264	0	35	11	2010	F	8.732375086	FALSE	A01	15	1	Adult
267	0	35	11	2010	F	8.614647502	FALSE	A01	15	1	Adult
285	0	35	11	2010	F	7.577002053	FALSE	A01	15	1	Adult
286	0	35	11	2010	F	7.768651608	FALSE	A01	15	1	Adult
287	0	35	11	2010	F	7.505817933	FALSE	A01	15	1	Adult
543	0	35	11	2010	M	0.368240931	FALSE	A01	15	1	Infant
548	0	35	11	2010	F	0.442162902	FALSE	A01	15	1	Infant
549	0	35	11	2010	F	0.420260096	FALSE	A01	15	1	Infant
555	0	35	11	2010	M	0.450376454	FALSE	A01	15	1	Infant
237	0	36	12	2010	M	10.23408624	FALSE	A01	15	1	Adult
254	0	36	12	2010	F	8.750171116	FALSE	A01	15	1	Adult
255	0	36	12	2010	F	8.48733744	FALSE	A01	15	1	Adult
257	0	36	12	2010	F	8.758384668	FALSE	A01	15	1	Adult
258	0	36	12	2010	F	8.210814511	FALSE	A01	15	1	Adult
260	0	36	12	2010	F	8.700889802	FALSE	A01	15	1	Adult
264	0	36	12	2010	F	8.815879535	FALSE	A01	15	1	Adult
267	0	36	12	2010	F	8.698151951	FALSE	A01	15	1	Adult
285	1	36	12	2010	F	7.660506502	FALSE	A01	15	1	Adult
286	0	36	12	2010	F	7.852156057	FALSE	A01	15	1	Adult
287	0	36	12	2010	F	7.589322382	FALSE	A01	15	1	Adult
543	0	36	12	2010	M	0.45174538	FALSE	A01	15	1	Infant
548	0	36	12	2010	F	0.525667351	FALSE	A01	15	1	Infant
549	0	36	12	2010	F	0.503764545	FALSE	A01	15	1	Infant
555	0	36	12	2010	M	0.533880903	FALSE	A01	15	1	Infant
237	0	37	1	2011	M	10.31895962	FALSE	A01	15	1	Adult
254	0	37	1	2011	F	8.83504449	FALSE	A01	15	1	Adult
255	0	37	1	2011	F	8.572210815	FALSE	A01	15	1	Adult
257	0	37	1	2011	F	8.843258042	FALSE	A01	15	1	Adult
258	0	37	1	2011	F	8.295687885	TRUE	A01	15	1	Adult
260	0	37	1	2011	F	8.785763176	FALSE	A01	15	1	Adult
264	0	37	1	2011	F	8.900752909	TRUE	A01	15	1	Adult
267	0	37	1	2011	F	8.783025325	FALSE	A01	15	1	Adult
285	0	37	1	2011	F	7.745379877	FALSE	A01	15	1	Adult
286	0	37	1	2011	F	7.937029432	FALSE	A01	15	1	Adult
287	0	37	1	2011	F	7.674195756	TRUE	A01	15	1	Adult
543	0	37	1	2011	M	0.536618754	FALSE	A01	15	1	Infant
548	0	37	1	2011	F	0.610540726	FALSE	A01	15	1	Infant
549	0	37	1	2011	F	0.588637919	FALSE	A01	15	1	Infant
555	0	37	1	2011	M	0.618754278	FALSE	A01	15	1	Infant
237	0	38	2	2011	M	10.39972621	FALSE	A01	15	1	Adult
254	0	38	2	2011	F	8.915811088	FALSE	A01	15	1	Adult
255	0	38	2	2011	F	8.652977413	FALSE	A01	15	1	Adult
257	0	38	2	2011	F	8.924024641	FALSE	A01	15	1	Adult
258	0	38	2	2011	F	8.376454483	TRUE	A01	15	1	Adult
260	0	38	2	2011	F	8.866529774	FALSE	A01	15	1	Adult
264	0	38	2	2011	F	8.981519507	TRUE	A01	15	1	Adult
267	0	38	2	2011	F	8.863791923	FALSE	A01	15	1	Adult
285	0	38	2	2011	F	7.826146475	FALSE	A01	15	1	Adult
286	0	38	2	2011	F	8.01779603	FALSE	A01	15	1	Adult
287	0	38	2	2011	F	7.754962355	TRUE	A01	15	1	Adult
543	0	38	2	2011	M	0.617385352	FALSE	A01	15	1	Infant
548	0	38	2	2011	F	0.691307324	FALSE	A01	15	1	Infant
549	0	38	2	2011	F	0.669404517	FALSE	A01	15	1	Infant
555	0	38	2	2011	M	0.699520876	FALSE	A01	15	1	Infant
237	0	39	3	2011	M	10.48049281	FALSE	A01	15	1	Adult
254	0	39	3	2011	F	8.996577687	FALSE	A01	15	1	Adult
255	0	39	3	2011	F	8.733744011	FALSE	A01	15	1	Adult
257	0	39	3	2011	F	9.004791239	FALSE	A01	15	1	Adult
258	0	39	3	2011	F	8.457221081	TRUE	A01	15	1	Adult
260	0	39	3	2011	F	8.947296372	FALSE	A01	15	1	Adult
264	0	39	3	2011	F	9.062286105	TRUE	A01	15	1	Adult
267	0	39	3	2011	F	8.944558522	FALSE	A01	15	1	Adult
285	0	39	3	2011	F	7.906913073	FALSE	A01	15	1	Adult
286	0	39	3	2011	F	8.098562628	FALSE	A01	15	1	Adult
287	0	39	3	2011	F	7.835728953	TRUE	A01	15	1	Adult
543	0	39	3	2011	M	0.698151951	FALSE	A01	15	1	Infant
548	0	39	3	2011	F	0.772073922	FALSE	A01	15	1	Infant
549	0	39	3	2011	F	0.750171116	FALSE	A01	15	1	Infant
555	0	39	3	2011	M	0.780287474	FALSE	A01	15	1	Infant
237	0	40	4	2011	M	10.56399726	FALSE	A01	15	1	Adult
254	0	40	4	2011	F	9.080082136	FALSE	A01	15	1	Adult
255	0	40	4	2011	F	8.81724846	FALSE	A01	15	1	Adult
257	0	40	4	2011	F	9.088295688	FALSE	A01	15	1	Adult
258	0	40	4	2011	F	8.54072553	TRUE	A01	15	1	Adult
260	0	40	4	2011	F	9.030800821	FALSE	A01	15	1	Adult
264	0	40	4	2011	F	9.145790554	TRUE	A01	15	1	Adult
267	1	40	4	2011	F	9.028062971	FALSE	A01	15	1	Adult
285	0	40	4	2011	F	7.990417522	FALSE	A01	15	1	Adult
286	0	40	4	2011	F	8.182067077	FALSE	A01	15	1	Adult
287	0	40	4	2011	F	7.919233402	TRUE	A01	15	1	Adult
543	0	40	4	2011	M	0.7816564	FALSE	A01	15	1	Infant
548	0	40	4	2011	F	0.855578371	FALSE	A01	15	1	Infant
549	0	40	4	2011	F	0.833675565	FALSE	A01	15	1	Infant
555	0	40	4	2011	M	0.863791923	FALSE	A01	15	1	Infant
237	0	41	5	2011	M	10.64750171	FALSE	A01	15	1	Adult
254	0	41	5	2011	F	9.163586585	FALSE	A01	15	1	Adult
255	0	41	5	2011	F	8.893908282	FALSE	A01	15	1	Adult
257	0	41	5	2011	F	9.171800137	FALSE	A01	15	1	Adult
258	0	41	5	2011	F	8.624229979	TRUE	A01	15	1	Adult
260	1	41	5	2011	F	9.107460643	FALSE	A01	15	1	Adult
264	0	41	5	2011	F	9.229295003	TRUE	A01	15	1	Adult
267	0	41	5	2011	F	9.11156742	FALSE	A01	15	1	Adult
285	0	41	5	2011	F	8.073921971	FALSE	A01	15	1	Adult
286	0	41	5	2011	F	8.265571526	FALSE	A01	15	1	Adult
287	0	41	5	2011	F	8.002737851	TRUE	A01	15	1	Adult
543	0	41	5	2011	M	0.865160849	FALSE	A01	15	1	Infant
548	0	41	5	2011	F	0.93908282	FALSE	A01	15	1	Infant
549	0	41	5	2011	F	0.917180014	FALSE	A01	15	1	Infant
555	0	41	5	2011	M	0.947296372	FALSE	A01	15	1	Infant
237	0	42	6	2011	M	10.73100616	FALSE	A01	14	1	Adult
254	0	42	6	2011	F	9.247091034	FALSE	A01	14	1	Adult
257	0	42	6	2011	F	9.255304586	FALSE	A01	14	1	Adult
258	0	42	6	2011	F	8.707734428	TRUE	A01	14	1	Adult
264	0	42	6	2011	F	9.312799452	TRUE	A01	14	1	Adult
267	1	42	6	2011	F	9.195071869	FALSE	A01	14	1	Adult
285	0	42	6	2011	F	8.15742642	FALSE	A01	14	1	Adult
286	0	42	6	2011	F	8.349075975	FALSE	A01	14	1	Adult
287	0	42	6	2011	F	8.0862423	TRUE	A01	14	1	Adult
543	0	42	6	2011	M	0.948665298	FALSE	A01	14	1	Infant
548	0	42	6	2011	F	1.022587269	FALSE	A01	14	1	Juvenile
549	0	42	6	2011	F	1.000684463	FALSE	A01	14	1	Juvenile
555	0	42	6	2011	M	1.030800821	FALSE	A01	14	1	Juvenile
597	0	42	6	2011	M	0.006844627	FALSE	A01	14	1	Infant
237	0	43	7	2011	M	10.81451061	FALSE	A01	15	1	Adult
254	0	43	7	2011	F	9.330595483	FALSE	A01	15	1	Adult
257	0	43	7	2011	F	9.338809035	FALSE	A01	15	1	Adult
258	0	43	7	2011	F	8.791238877	TRUE	A01	15	1	Adult
264	0	43	7	2011	F	9.396303901	FALSE	A01	15	1	Adult
267	0	43	7	2011	F	9.278576318	FALSE	A01	15	1	Adult
285	0	43	7	2011	F	8.240930869	FALSE	A01	15	1	Adult
286	0	43	7	2011	F	8.432580424	FALSE	A01	15	1	Adult
287	0	43	7	2011	F	8.169746749	FALSE	A01	15	1	Adult
543	0	43	7	2011	M	1.032169747	FALSE	A01	15	1	Juvenile
548	0	43	7	2011	F	1.106091718	FALSE	A01	15	1	Juvenile
549	0	43	7	2011	F	1.084188912	FALSE	A01	15	1	Juvenile
555	0	43	7	2011	M	1.11430527	FALSE	A01	15	1	Juvenile
586	0	43	7	2011	F	0.031485284	FALSE	A01	15	1	Infant
597	0	43	7	2011	M	0.057494867	FALSE	A01	15	1	Infant
237	0	44	8	2011	M	10.89938398	FALSE	A01	15	1	Adult
254	0	44	8	2011	F	9.415468857	FALSE	A01	15	1	Adult
257	0	44	8	2011	F	9.423682409	FALSE	A01	15	1	Adult
258	0	44	8	2011	F	8.876112252	FALSE	A01	15	1	Adult
264	0	44	8	2011	F	9.481177276	FALSE	A01	15	1	Adult
267	0	44	8	2011	F	9.363449692	FALSE	A01	15	1	Adult
285	0	44	8	2011	F	8.325804244	FALSE	A01	15	1	Adult
286	0	44	8	2011	F	8.517453799	FALSE	A01	15	1	Adult
287	0	44	8	2011	F	8.254620123	FALSE	A01	15	1	Adult
543	0	44	8	2011	M	1.117043121	FALSE	A01	15	1	Juvenile
548	0	44	8	2011	F	1.190965092	FALSE	A01	15	1	Juvenile
549	0	44	8	2011	F	1.169062286	FALSE	A01	15	1	Juvenile
555	0	44	8	2011	M	1.199178645	FALSE	A01	15	1	Juvenile
586	0	44	8	2011	F	0.106776181	FALSE	A01	15	1	Infant
597	0	44	8	2011	M	0.142368241	FALSE	A01	15	1	Infant
237	0	45	9	2011	M	10.98288843	FALSE	A01	15	1	Adult
254	0	45	9	2011	F	9.498973306	FALSE	A01	15	1	Adult
257	0	45	9	2011	F	9.507186858	FALSE	A01	15	1	Adult
258	0	45	9	2011	F	8.959616701	FALSE	A01	15	1	Adult
264	0	45	9	2011	F	9.564681725	FALSE	A01	15	1	Adult
267	0	45	9	2011	F	9.446954141	FALSE	A01	15	1	Adult
285	0	45	9	2011	F	8.409308693	FALSE	A01	15	1	Adult
286	0	45	9	2011	F	8.600958248	FALSE	A01	15	1	Adult
287	0	45	9	2011	F	8.338124572	FALSE	A01	15	1	Adult
543	0	45	9	2011	M	1.20054757	FALSE	A01	15	1	Juvenile
548	0	45	9	2011	F	1.274469541	FALSE	A01	15	1	Juvenile
549	0	45	9	2011	F	1.252566735	FALSE	A01	15	1	Juvenile
555	0	45	9	2011	M	1.282683094	FALSE	A01	15	1	Juvenile
586	0	45	9	2011	F	0.19028063	FALSE	A01	15	1	Infant
597	0	45	9	2011	M	0.22587269	FALSE	A01	15	1	Infant
237	0	46	10	2011	M	11.06639288	FALSE	A01	15	1	Adult
254	0	46	10	2011	F	9.582477755	FALSE	A01	15	1	Adult
257	0	46	10	2011	F	9.590691307	FALSE	A01	15	1	Adult
258	0	46	10	2011	F	9.04312115	FALSE	A01	15	1	Adult
264	0	46	10	2011	F	9.648186174	FALSE	A01	15	1	Adult
267	0	46	10	2011	F	9.53045859	FALSE	A01	15	1	Adult
285	0	46	10	2011	F	8.492813142	FALSE	A01	15	1	Adult
286	0	46	10	2011	F	8.684462697	FALSE	A01	15	1	Adult
287	0	46	10	2011	F	8.421629021	FALSE	A01	15	1	Adult
543	0	46	10	2011	M	1.284052019	FALSE	A01	15	1	Juvenile
548	0	46	10	2011	F	1.35797399	FALSE	A01	15	1	Juvenile
549	0	46	10	2011	F	1.336071184	FALSE	A01	15	1	Juvenile
555	0	46	10	2011	M	1.366187543	FALSE	A01	15	1	Juvenile
586	0	46	10	2011	F	0.273785079	FALSE	A01	15	1	Infant
597	0	46	10	2011	M	0.309377139	FALSE	A01	15	1	Infant
237	0	47	11	2011	M	11.14989733	FALSE	A01	15	1	Adult
254	0	47	11	2011	F	9.665982204	FALSE	A01	15	1	Adult
257	0	47	11	2011	F	9.674195756	FALSE	A01	15	1	Adult
258	0	47	11	2011	F	9.126625599	FALSE	A01	15	1	Adult
264	0	47	11	2011	F	9.731690623	FALSE	A01	15	1	Adult
267	0	47	11	2011	F	9.613963039	FALSE	A01	15	1	Adult
285	0	47	11	2011	F	8.576317591	FALSE	A01	15	1	Adult
286	0	47	11	2011	F	8.767967146	FALSE	A01	15	1	Adult
287	0	47	11	2011	F	8.50513347	FALSE	A01	15	1	Adult
543	0	47	11	2011	M	1.367556468	FALSE	A01	15	1	Juvenile
548	0	47	11	2011	F	1.441478439	FALSE	A01	15	1	Juvenile
549	0	47	11	2011	F	1.419575633	FALSE	A01	15	1	Juvenile
555	0	47	11	2011	M	1.449691992	FALSE	A01	15	1	Juvenile
586	0	47	11	2011	F	0.357289528	FALSE	A01	15	1	Infant
597	0	47	11	2011	M	0.392881588	FALSE	A01	15	1	Infant
237	0	48	12	2011	M	11.23340178	FALSE	A01	15	1	Adult
254	0	48	12	2011	F	9.749486653	FALSE	A01	15	1	Adult
257	0	48	12	2011	F	9.757700205	FALSE	A01	15	1	Adult
258	0	48	12	2011	F	9.210130048	FALSE	A01	15	1	Adult
264	0	48	12	2011	F	9.815195072	FALSE	A01	15	1	Adult
267	0	48	12	2011	F	9.697467488	FALSE	A01	15	1	Adult
285	0	48	12	2011	F	8.65982204	FALSE	A01	15	1	Adult
286	0	48	12	2011	F	8.851471595	FALSE	A01	15	1	Adult
287	0	48	12	2011	F	8.588637919	FALSE	A01	15	1	Adult
543	0	48	12	2011	M	1.451060917	FALSE	A01	15	1	Juvenile
548	0	48	12	2011	F	1.524982888	FALSE	A01	15	1	Juvenile
549	0	48	12	2011	F	1.503080082	FALSE	A01	15	1	Juvenile
555	0	48	12	2011	M	1.533196441	FALSE	A01	15	1	Juvenile
586	0	48	12	2011	F	0.440793977	FALSE	A01	15	1	Infant
597	0	48	12	2011	M	0.476386037	FALSE	A01	15	1	Infant
237	0	49	1	2012	M	11.31827515	FALSE	A01	15	1	Adult
254	0	49	1	2012	F	9.834360027	FALSE	A01	15	1	Adult
257	0	49	1	2012	F	9.84257358	FALSE	A01	15	1	Adult
258	0	49	1	2012	F	9.295003422	FALSE	A01	15	1	Adult
264	0	49	1	2012	F	9.900068446	FALSE	A01	15	1	Adult
267	0	49	1	2012	F	9.782340862	FALSE	A01	15	1	Adult
285	0	49	1	2012	F	8.744695414	FALSE	A01	15	1	Adult
286	0	49	1	2012	F	8.936344969	FALSE	A01	15	1	Adult
287	0	49	1	2012	F	8.673511294	FALSE	A01	15	1	Adult
543	0	49	1	2012	M	1.535934292	FALSE	A01	15	1	Juvenile
548	0	49	1	2012	F	1.609856263	FALSE	A01	15	1	Juvenile
549	0	49	1	2012	F	1.587953457	FALSE	A01	15	1	Juvenile
555	0	49	1	2012	M	1.618069815	FALSE	A01	15	1	Juvenile
586	0	49	1	2012	F	0.525667351	FALSE	A01	15	1	Infant
597	0	49	1	2012	M	0.561259411	FALSE	A01	15	1	Infant
237	0	50	2	2012	M	11.40041068	FALSE	A01	15	1	Adult
254	0	50	2	2012	F	9.916495551	FALSE	A01	15	1	Adult
257	0	50	2	2012	F	9.924709103	FALSE	A01	15	1	Adult
258	0	50	2	2012	F	9.377138946	TRUE	A01	15	1	Adult
264	0	50	2	2012	F	9.98220397	FALSE	A01	15	1	Adult
267	0	50	2	2012	F	9.864476386	FALSE	A01	15	1	Adult
285	0	50	2	2012	F	8.826830938	FALSE	A01	15	1	Adult
286	0	50	2	2012	F	9.018480493	FALSE	A01	15	1	Adult
287	0	50	2	2012	F	8.755646817	FALSE	A01	15	1	Adult
543	0	50	2	2012	M	1.618069815	FALSE	A01	15	1	Juvenile
548	0	50	2	2012	F	1.691991786	FALSE	A01	15	1	Juvenile
549	0	50	2	2012	F	1.67008898	FALSE	A01	15	1	Juvenile
555	0	50	2	2012	M	1.700205339	FALSE	A01	15	1	Juvenile
586	0	50	2	2012	F	0.607802875	FALSE	A01	15	1	Infant
597	0	50	2	2012	M	0.643394935	FALSE	A01	15	1	Infant
237	0	51	3	2012	M	11.4825462	FALSE	A01	15	1	Adult
254	0	51	3	2012	F	9.998631075	FALSE	A01	15	1	Adult
257	0	51	3	2012	F	10.00684463	FALSE	A01	15	1	Adult
258	0	51	3	2012	F	9.45927447	TRUE	A01	15	1	Adult
264	0	51	3	2012	F	10.06433949	FALSE	A01	15	1	Adult
267	0	51	3	2012	F	9.94661191	FALSE	A01	15	1	Adult
285	0	51	3	2012	F	8.908966461	FALSE	A01	15	1	Adult
286	0	51	3	2012	F	9.100616016	FALSE	A01	15	1	Adult
287	0	51	3	2012	F	8.837782341	FALSE	A01	15	1	Adult
543	0	51	3	2012	M	1.700205339	FALSE	A01	15	1	Juvenile
548	0	51	3	2012	F	1.77412731	FALSE	A01	15	1	Juvenile
549	0	51	3	2012	F	1.752224504	FALSE	A01	15	1	Juvenile
555	0	51	3	2012	M	1.782340862	FALSE	A01	15	1	Juvenile
586	0	51	3	2012	F	0.689938398	FALSE	A01	15	1	Infant
597	0	51	3	2012	M	0.725530459	FALSE	A01	15	1	Infant
237	0	52	4	2012	M	11.56605065	FALSE	A01	15	1	Adult
254	0	52	4	2012	F	10.08213552	FALSE	A01	15	1	Adult
257	0	52	4	2012	F	10.09034908	FALSE	A01	15	1	Adult
258	0	52	4	2012	F	9.542778919	TRUE	A01	15	1	Adult
264	0	52	4	2012	F	10.14784394	FALSE	A01	15	1	Adult
267	0	52	4	2012	F	10.03011636	FALSE	A01	15	1	Adult
285	0	52	4	2012	F	8.99247091	FALSE	A01	15	1	Adult
286	0	52	4	2012	F	9.184120465	FALSE	A01	15	1	Adult
287	0	52	4	2012	F	8.92128679	FALSE	A01	15	1	Adult
543	0	52	4	2012	M	1.783709788	FALSE	A01	15	1	Juvenile
548	0	52	4	2012	F	1.857631759	FALSE	A01	15	1	Juvenile
549	0	52	4	2012	F	1.835728953	FALSE	A01	15	1	Juvenile
555	0	52	4	2012	M	1.865845311	FALSE	A01	15	1	Juvenile
586	0	52	4	2012	F	0.773442847	FALSE	A01	15	1	Infant
597	0	52	4	2012	M	0.809034908	FALSE	A01	15	1	Infant
237	0	53	5	2012	M	11.6495551	FALSE	A01	15	1	Adult
254	0	53	5	2012	F	10.16563997	FALSE	A01	15	1	Adult
257	0	53	5	2012	F	10.17385352	FALSE	A01	15	1	Adult
258	0	53	5	2012	F	9.626283368	TRUE	A01	15	1	Adult
264	0	53	5	2012	F	10.23134839	FALSE	A01	15	1	Adult
267	0	53	5	2012	F	10.11362081	FALSE	A01	15	1	Adult
285	0	53	5	2012	F	9.075975359	FALSE	A01	15	1	Adult
286	0	53	5	2012	F	9.267624914	FALSE	A01	15	1	Adult
287	0	53	5	2012	F	9.004791239	FALSE	A01	15	1	Adult
543	0	53	5	2012	M	1.867214237	FALSE	A01	15	1	Juvenile
548	0	53	5	2012	F	1.941136208	FALSE	A01	15	1	Juvenile
549	0	53	5	2012	F	1.919233402	FALSE	A01	15	1	Juvenile
555	0	53	5	2012	M	1.94934976	FALSE	A01	15	1	Juvenile
586	0	53	5	2012	F	0.856947296	FALSE	A01	15	1	Infant
597	0	53	5	2012	M	0.892539357	FALSE	A01	15	1	Infant
237	0	54	6	2012	M	11.73305955	FALSE	A01	15	1	Adult
254	0	54	6	2012	F	10.24914442	FALSE	A01	15	1	Adult
257	0	54	6	2012	F	10.25735797	FALSE	A01	15	1	Adult
258	0	54	6	2012	F	9.709787817	TRUE	A01	15	1	Adult
264	0	54	6	2012	F	10.31485284	FALSE	A01	15	1	Adult
267	0	54	6	2012	F	10.19712526	FALSE	A01	15	1	Adult
285	1	54	6	2012	F	9.159479808	FALSE	A01	15	1	Adult
286	0	54	6	2012	F	9.351129363	FALSE	A01	15	1	Adult
287	0	54	6	2012	F	9.088295688	FALSE	A01	15	1	Adult
543	0	54	6	2012	M	1.950718686	FALSE	A01	15	1	Juvenile
548	0	54	6	2012	F	2.024640657	FALSE	A01	15	1	Juvenile
549	0	54	6	2012	F	2.002737851	FALSE	A01	15	1	Juvenile
555	0	54	6	2012	M	2.032854209	FALSE	A01	15	1	Juvenile
586	0	54	6	2012	F	0.940451745	FALSE	A01	15	1	Infant
597	0	54	6	2012	M	0.976043806	FALSE	A01	15	1	Infant
237	0	55	7	2012	M	11.816564	FALSE	A01	16	1	Adult
254	0	55	7	2012	F	10.33264887	FALSE	A01	16	1	Adult
257	0	55	7	2012	F	10.34086242	FALSE	A01	16	1	Adult
258	0	55	7	2012	F	9.793292266	TRUE	A01	16	1	Adult
264	0	55	7	2012	F	10.39835729	FALSE	A01	16	1	Adult
267	0	55	7	2012	F	10.28062971	FALSE	A01	16	1	Adult
285	0	55	7	2012	F	9.242984257	FALSE	A01	16	1	Adult
286	0	55	7	2012	F	9.434633812	FALSE	A01	16	1	Adult
287	0	55	7	2012	F	9.171800137	FALSE	A01	16	1	Adult
543	0	55	7	2012	M	2.034223135	FALSE	A01	16	1	Juvenile
548	0	55	7	2012	F	2.108145106	FALSE	A01	16	1	Juvenile
549	0	55	7	2012	F	2.0862423	FALSE	A01	16	1	Juvenile
555	0	55	7	2012	M	2.116358658	FALSE	A01	16	1	Juvenile
586	0	55	7	2012	F	1.023956194	FALSE	A01	16	1	Juvenile
597	0	55	7	2012	M	1.059548255	FALSE	A01	16	1	Juvenile
641	0	55	7	2012	F	0.013689254	FALSE	A01	16	1	Infant
237	0	56	8	2012	M	11.90143737	FALSE	A01	16	1	Adult
254	0	56	8	2012	F	10.41752225	FALSE	A01	16	1	Adult
257	1	56	8	2012	F	10.4257358	FALSE	A01	16	1	Adult
258	1	56	8	2012	F	9.87816564	FALSE	A01	16	1	Adult
264	0	56	8	2012	F	10.48323066	FALSE	A01	16	1	Adult
267	0	56	8	2012	F	10.36550308	FALSE	A01	16	1	Adult
285	0	56	8	2012	F	9.327857632	FALSE	A01	16	1	Adult
286	0	56	8	2012	F	9.519507187	FALSE	A01	16	1	Adult
287	0	56	8	2012	F	9.256673511	FALSE	A01	16	1	Adult
543	0	56	8	2012	M	2.119096509	FALSE	A01	16	1	Juvenile
548	0	56	8	2012	F	2.19301848	FALSE	A01	16	1	Juvenile
549	0	56	8	2012	F	2.171115674	FALSE	A01	16	1	Juvenile
555	0	56	8	2012	M	2.201232033	FALSE	A01	16	1	Juvenile
586	0	56	8	2012	F	1.108829569	FALSE	A01	16	1	Juvenile
597	0	56	8	2012	M	1.144421629	FALSE	A01	16	1	Juvenile
641	0	56	8	2012	F	0.07118412	FALSE	A01	16	1	Infant
237	0	57	9	2012	M	11.98494182	FALSE	A01	16	1	Adult
254	0	57	9	2012	F	10.50102669	FALSE	A01	16	1	Adult
257	0	57	9	2012	F	10.50924025	FALSE	A01	16	1	Adult
258	0	57	9	2012	F	9.961670089	FALSE	A01	16	1	Adult
264	0	57	9	2012	F	10.56673511	FALSE	A01	16	1	Adult
267	0	57	9	2012	F	10.44900753	FALSE	A01	16	1	Adult
285	1	57	9	2012	F	9.411362081	FALSE	A01	16	1	Adult
286	0	57	9	2012	F	9.603011636	FALSE	A01	16	1	Adult
287	0	57	9	2012	F	9.34017796	FALSE	A01	16	1	Adult
543	0	57	9	2012	M	2.202600958	FALSE	A01	16	1	Juvenile
548	0	57	9	2012	F	2.27652293	FALSE	A01	16	1	Juvenile
549	0	57	9	2012	F	2.254620123	FALSE	A01	16	1	Juvenile
555	0	57	9	2012	M	2.284736482	FALSE	A01	16	1	Juvenile
586	0	57	9	2012	F	1.192334018	FALSE	A01	16	1	Juvenile
597	0	57	9	2012	M	1.227926078	FALSE	A01	16	1	Juvenile
641	0	57	9	2012	F	0.154688569	FALSE	A01	16	1	Infant
237	0	58	10	2012	M	12.06844627	FALSE	A01	16	1	Adult
254	0	58	10	2012	F	10.58453114	FALSE	A01	16	1	Adult
257	0	58	10	2012	F	10.5927447	FALSE	A01	16	1	Adult
258	0	58	10	2012	F	10.04517454	FALSE	A01	16	1	Adult
264	0	58	10	2012	F	10.65023956	FALSE	A01	16	1	Adult
267	0	58	10	2012	F	10.53251198	FALSE	A01	16	1	Adult
285	0	58	10	2012	F	9.49486653	FALSE	A01	16	1	Adult
286	0	58	10	2012	F	9.686516085	FALSE	A01	16	1	Adult
287	0	58	10	2012	F	9.423682409	FALSE	A01	16	1	Adult
543	0	58	10	2012	M	2.286105407	FALSE	A01	16	1	Juvenile
548	0	58	10	2012	F	2.360027379	FALSE	A01	16	1	Juvenile
549	0	58	10	2012	F	2.338124572	FALSE	A01	16	1	Juvenile
555	0	58	10	2012	M	2.368240931	FALSE	A01	16	1	Juvenile
586	0	58	10	2012	F	1.275838467	FALSE	A01	16	1	Juvenile
597	0	58	10	2012	M	1.311430527	FALSE	A01	16	1	Juvenile
641	0	58	10	2012	F	0.238193018	FALSE	A01	16	1	Infant
237	0	59	11	2012	M	12.15195072	FALSE	A01	16	1	Adult
254	0	59	11	2012	F	10.66803559	FALSE	A01	16	1	Adult
257	0	59	11	2012	F	10.67624914	FALSE	A01	16	1	Adult
258	0	59	11	2012	F	10.12867899	FALSE	A01	16	1	Adult
264	0	59	11	2012	F	10.73374401	FALSE	A01	16	1	Adult
267	0	59	11	2012	F	10.61601643	FALSE	A01	16	1	Adult
285	0	59	11	2012	F	9.578370979	FALSE	A01	16	1	Adult
286	0	59	11	2012	F	9.770020534	FALSE	A01	16	1	Adult
287	0	59	11	2012	F	9.507186858	FALSE	A01	16	1	Adult
543	0	59	11	2012	M	2.369609856	FALSE	A01	16	1	Juvenile
548	0	59	11	2012	F	2.443531828	FALSE	A01	16	1	Juvenile
549	0	59	11	2012	F	2.421629021	FALSE	A01	16	1	Juvenile
555	0	59	11	2012	M	2.45174538	FALSE	A01	16	1	Juvenile
586	0	59	11	2012	F	1.359342916	FALSE	A01	16	1	Juvenile
597	0	59	11	2012	M	1.394934976	FALSE	A01	16	1	Juvenile
641	0	59	11	2012	F	0.321697467	FALSE	A01	16	1	Infant
237	0	60	12	2012	M	12.23545517	FALSE	A01	16	1	Adult
254	0	60	12	2012	F	10.75154004	FALSE	A01	16	1	Adult
257	0	60	12	2012	F	10.75975359	FALSE	A01	16	1	Adult
258	0	60	12	2012	F	10.21218344	FALSE	A01	16	1	Adult
264	0	60	12	2012	F	10.81724846	FALSE	A01	16	1	Adult
267	0	60	12	2012	F	10.69952088	FALSE	A01	16	1	Adult
285	0	60	12	2012	F	9.661875428	FALSE	A01	16	1	Adult
286	0	60	12	2012	F	9.853524983	FALSE	A01	16	1	Adult
287	0	60	12	2012	F	9.590691307	FALSE	A01	16	1	Adult
543	0	60	12	2012	M	2.453114305	FALSE	A01	16	1	Juvenile
548	0	60	12	2012	F	2.527036277	FALSE	A01	16	1	Adolescent
549	0	60	12	2012	F	2.50513347	FALSE	A01	16	1	Adolescent
555	1	60	12	2012	M	2.535249829	FALSE	A01	16	1	Adolescent
586	0	60	12	2012	F	1.442847365	FALSE	A01	16	1	Juvenile
597	0	60	12	2012	M	1.478439425	FALSE	A01	16	1	Juvenile
641	0	60	12	2012	F	0.405201916	FALSE	A01	16	1	Infant
237	0	61	1	2013	M	12.32032854	FALSE	A01	16	1	Adult
254	0	61	1	2013	F	10.83641342	FALSE	A01	16	1	Adult
257	0	61	1	2013	F	10.84462697	FALSE	A01	16	1	Adult
258	0	61	1	2013	F	10.29705681	FALSE	A01	16	1	Adult
264	0	61	1	2013	F	10.90212183	FALSE	A01	16	1	Adult
267	0	61	1	2013	F	10.78439425	FALSE	A01	16	1	Adult
285	1	61	1	2013	F	9.746748802	FALSE	A01	16	1	Adult
286	0	61	1	2013	F	9.938398357	FALSE	A01	16	1	Adult
287	0	61	1	2013	F	9.675564682	FALSE	A01	16	1	Adult
543	1	61	1	2013	M	2.53798768	FALSE	A01	16	1	Adolescent
548	0	61	1	2013	F	2.611909651	FALSE	A01	16	1	Adolescent
549	0	61	1	2013	F	2.590006845	FALSE	A01	16	1	Adolescent
555	0	61	1	2013	M	2.620123203	FALSE	A01	16	1	Adolescent
586	0	61	1	2013	F	1.527720739	FALSE	A01	16	1	Juvenile
597	0	61	1	2013	M	1.563312799	FALSE	A01	16	1	Juvenile
641	0	61	1	2013	F	0.490075291	FALSE	A01	16	1	Infant
237	0	62	2	2013	M	12.40109514	FALSE	A01	16	1	Adult
254	0	62	2	2013	F	10.91718001	FALSE	A01	16	1	Adult
257	0	62	2	2013	F	10.92539357	FALSE	A01	16	1	Adult
258	0	62	2	2013	F	10.37782341	FALSE	A01	16	1	Adult
264	0	62	2	2013	F	10.98288843	FALSE	A01	16	1	Adult
267	0	62	2	2013	F	10.86516085	FALSE	A01	16	1	Adult
285	0	62	2	2013	F	9.8275154	FALSE	A01	16	1	Adult
286	0	62	2	2013	F	10.01916496	FALSE	A01	16	1	Adult
287	0	62	2	2013	F	9.75633128	FALSE	A01	16	1	Adult
543	0	62	2	2013	M	2.618754278	FALSE	A01	16	1	Adolescent
548	0	62	2	2013	F	2.692676249	FALSE	A01	16	1	Adolescent
549	0	62	2	2013	F	2.670773443	FALSE	A01	16	1	Adolescent
555	0	62	2	2013	M	2.700889802	FALSE	A01	16	1	Adolescent
586	0	62	2	2013	F	1.608487337	FALSE	A01	16	1	Juvenile
597	0	62	2	2013	M	1.644079398	FALSE	A01	16	1	Juvenile
641	0	62	2	2013	F	0.570841889	FALSE	A01	16	1	Infant
237	0	63	3	2013	M	12.48186174	FALSE	A01	16	1	Adult
254	0	63	3	2013	F	10.99794661	FALSE	A01	16	1	Adult
257	0	63	3	2013	F	11.00616016	FALSE	A01	16	1	Adult
258	0	63	3	2013	F	10.45859001	FALSE	A01	16	1	Adult
264	0	63	3	2013	F	11.06365503	FALSE	A01	16	1	Adult
267	0	63	3	2013	F	10.94592745	FALSE	A01	16	1	Adult
285	0	63	3	2013	F	9.908281999	FALSE	A01	16	1	Adult
286	0	63	3	2013	F	10.09993155	FALSE	A01	16	1	Adult
287	0	63	3	2013	F	9.837097878	FALSE	A01	16	1	Adult
543	0	63	3	2013	M	2.699520876	FALSE	A01	16	1	Adolescent
548	0	63	3	2013	F	2.773442847	FALSE	A01	16	1	Adolescent
549	0	63	3	2013	F	2.751540041	FALSE	A01	16	1	Adolescent
555	0	63	3	2013	M	2.7816564	FALSE	A01	16	1	Adolescent
586	0	63	3	2013	F	1.689253936	FALSE	A01	16	1	Juvenile
597	0	63	3	2013	M	1.724845996	FALSE	A01	16	1	Juvenile
641	0	63	3	2013	F	0.651608487	FALSE	A01	16	1	Infant
237	0	64	4	2013	M	12.56536619	FALSE	A01	16	1	Adult
254	0	64	4	2013	F	11.08145106	FALSE	A01	16	1	Adult
257	0	64	4	2013	F	11.08966461	FALSE	A01	16	1	Adult
258	0	64	4	2013	F	10.54209446	FALSE	A01	16	1	Adult
264	0	64	4	2013	F	11.14715948	FALSE	A01	16	1	Adult
267	0	64	4	2013	F	11.0294319	FALSE	A01	16	1	Adult
285	0	64	4	2013	F	9.991786448	FALSE	A01	16	1	Adult
286	0	64	4	2013	F	10.183436	FALSE	A01	16	1	Adult
287	0	64	4	2013	F	9.920602327	FALSE	A01	16	1	Adult
543	0	64	4	2013	M	2.783025325	FALSE	A01	16	1	Adolescent
548	0	64	4	2013	F	2.856947296	FALSE	A01	16	1	Adolescent
549	0	64	4	2013	F	2.83504449	FALSE	A01	16	1	Adolescent
555	0	64	4	2013	M	2.865160849	FALSE	A01	16	1	Adolescent
586	0	64	4	2013	F	1.772758385	FALSE	A01	16	1	Juvenile
597	0	64	4	2013	M	1.808350445	FALSE	A01	16	1	Juvenile
641	0	64	4	2013	F	0.735112936	FALSE	A01	16	1	Infant
237	0	65	5	2013	M	12.64887064	FALSE	A01	11	1	Adult
254	1	65	5	2013	F	11.16495551	FALSE	A01	11	1	Adult
257	0	65	5	2013	F	11.17316906	FALSE	A01	11	1	Adult
258	0	65	5	2013	F	10.6255989	FALSE	A01	11	1	Adult
264	0	65	5	2013	F	11.23066393	FALSE	A01	11	1	Adult
267	0	65	5	2013	F	11.11293634	FALSE	A01	11	1	Adult
285	0	65	5	2013	F	10.0752909	FALSE	A01	11	1	Adult
286	0	65	5	2013	F	10.26694045	FALSE	A01	11	1	Adult
287	0	65	5	2013	F	10.00410678	FALSE	A01	11	1	Adult
597	0	65	5	2013	M	1.891854894	FALSE	A01	11	1	Juvenile
641	0	65	5	2013	F	0.818617385	FALSE	A01	11	1	Infant
237	0	66	6	2013	M	12.73237509	FALSE	A01	11	1	Adult
254	0	66	6	2013	F	11.24845996	FALSE	A01	11	1	Adult
257	0	66	6	2013	F	11.25667351	FALSE	A01	11	1	Adult
258	0	66	6	2013	F	10.70910335	FALSE	A01	11	1	Adult
264	0	66	6	2013	F	11.31416838	FALSE	A01	11	1	Adult
267	0	66	6	2013	F	11.19644079	FALSE	A01	11	1	Adult
285	0	66	6	2013	F	10.15879535	FALSE	A01	11	1	Adult
286	0	66	6	2013	F	10.3504449	FALSE	A01	11	1	Adult
287	0	66	6	2013	F	10.08761123	FALSE	A01	11	1	Adult
597	0	66	6	2013	M	1.975359343	FALSE	A01	11	1	Juvenile
641	0	66	6	2013	F	0.902121834	FALSE	A01	11	1	Infant
237	0	67	7	2013	M	12.81587953	FALSE	A01	11	1	Adult
254	0	67	7	2013	F	11.33196441	FALSE	A01	11	1	Adult
257	0	67	7	2013	F	11.34017796	FALSE	A01	11	1	Adult
258	0	67	7	2013	F	10.7926078	TRUE	A01	11	1	Adult
264	0	67	7	2013	F	11.39767283	FALSE	A01	11	1	Adult
267	0	67	7	2013	F	11.27994524	FALSE	A01	11	1	Adult
285	0	67	7	2013	F	10.24229979	FALSE	A01	11	1	Adult
286	0	67	7	2013	F	10.43394935	FALSE	A01	11	1	Adult
287	0	67	7	2013	F	10.17111567	FALSE	A01	11	1	Adult
597	0	67	7	2013	M	2.058863792	FALSE	A01	11	1	Juvenile
641	0	67	7	2013	F	0.985626283	FALSE	A01	11	1	Infant
237	0	68	8	2013	M	12.90075291	FALSE	A01	11	1	Adult
254	0	68	8	2013	F	11.41683778	FALSE	A01	11	1	Adult
257	0	68	8	2013	F	11.42505133	FALSE	A01	11	1	Adult
258	0	68	8	2013	F	10.87748118	TRUE	A01	11	1	Adult
264	0	68	8	2013	F	11.4825462	FALSE	A01	11	1	Adult
267	0	68	8	2013	F	11.36481862	FALSE	A01	11	1	Adult
285	0	68	8	2013	F	10.32717317	FALSE	A01	11	1	Adult
286	1	68	8	2013	F	10.51882272	FALSE	A01	11	1	Adult
287	1	68	8	2013	F	10.25598905	FALSE	A01	11	1	Adult
597	0	68	8	2013	M	2.143737166	FALSE	A01	11	1	Juvenile
641	0	68	8	2013	F	1.070499658	FALSE	A01	11	1	Juvenile
237	0	69	9	2013	M	12.98425736	FALSE	A01	11	1	Adult
254	0	69	9	2013	F	11.50034223	FALSE	A01	11	1	Adult
257	0	69	9	2013	F	11.50855578	FALSE	A01	11	1	Adult
258	0	69	9	2013	F	10.96098563	TRUE	A01	11	1	Adult
264	0	69	9	2013	F	11.56605065	FALSE	A01	11	1	Adult
267	0	69	9	2013	F	11.44832307	FALSE	A01	11	1	Adult
285	0	69	9	2013	F	10.41067762	FALSE	A01	11	1	Adult
286	0	69	9	2013	F	10.60232717	FALSE	A01	11	1	Adult
287	0	69	9	2013	F	10.3394935	FALSE	A01	11	1	Adult
597	0	69	9	2013	M	2.227241615	FALSE	A01	11	1	Juvenile
641	0	69	9	2013	F	1.154004107	FALSE	A01	11	1	Juvenile
254	0	70	10	2013	F	11.58384668	FALSE	A01	9	1	Adult
257	0	70	10	2013	F	11.59206023	FALSE	A01	9	1	Adult
258	0	70	10	2013	F	11.04449008	TRUE	A01	9	1	Adult
264	0	70	10	2013	F	11.6495551	FALSE	A01	9	1	Adult
267	0	70	10	2013	F	11.53182752	FALSE	A01	9	1	Adult
285	0	70	10	2013	F	10.49418207	FALSE	A01	9	1	Adult
286	0	70	10	2013	F	10.68583162	FALSE	A01	9	1	Adult
287	0	70	10	2013	F	10.42299795	FALSE	A01	9	1	Adult
641	0	70	10	2013	F	1.237508556	FALSE	A01	9	1	Juvenile
254	0	71	11	2013	F	11.66735113	FALSE	A01	9	1	Adult
257	1	71	11	2013	F	11.67556468	FALSE	A01	9	1	Adult
258	0	71	11	2013	F	11.12799452	TRUE	A01	9	1	Adult
264	0	71	11	2013	F	11.73305955	FALSE	A01	9	1	Adult
267	2	71	11	2013	F	11.61533196	FALSE	A01	9	1	Adult
285	0	71	11	2013	F	10.57768652	FALSE	A01	9	1	Adult
286	0	71	11	2013	F	10.76933607	FALSE	A01	9	1	Adult
287	0	71	11	2013	F	10.5065024	FALSE	A01	9	1	Adult
641	0	71	11	2013	F	1.321013005	FALSE	A01	9	1	Juvenile
254	0	72	12	2013	F	11.75085558	FALSE	A01	10	1	Adult
257	0	72	12	2013	F	11.75906913	FALSE	A01	10	1	Adult
258	0	72	12	2013	F	11.21149897	TRUE	A01	10	1	Adult
264	1	72	12	2013	F	11.816564	FALSE	A01	10	1	Adult
267	1	72	12	2013	F	11.69883641	FALSE	A01	10	1	Adult
285	0	72	12	2013	F	10.66119097	FALSE	A01	10	1	Adult
286	0	72	12	2013	F	10.85284052	FALSE	A01	10	1	Adult
287	0	72	12	2013	F	10.59000684	FALSE	A01	10	1	Adult
641	0	72	12	2013	F	1.404517454	FALSE	A01	10	1	Juvenile
687	0	72	12	2013	F	0.001368925	FALSE	A01	10	1	Infant
254	1	73	1	2014	F	11.83572895	FALSE	A01	11	1	Adult
257	2	73	1	2014	F	11.84394251	TRUE	A01	11	1	Adult
258	1	73	1	2014	F	11.29637235	FALSE	A01	11	1	Adult
264	1	73	1	2014	F	11.90143737	FALSE	A01	11	1	Adult
267	0	73	1	2014	F	11.78370979	FALSE	A01	11	1	Adult
285	1	73	1	2014	F	10.74606434	FALSE	A01	11	1	Adult
286	1	73	1	2014	F	10.93771389	FALSE	A01	11	1	Adult
287	0	73	1	2014	F	10.67488022	FALSE	A01	11	1	Adult
481	0	73	1	2014	M	11.86584531	FALSE	A01	11	1	Adult
641	0	73	1	2014	F	1.489390828	FALSE	A01	11	1	Juvenile
687	0	73	1	2014	F	0.046543463	FALSE	A01	11	1	Infant
254	0	74	2	2014	F	11.91649555	FALSE	A01	11	1	Adult
257	3	74	2	2014	F	11.9247091	TRUE	A01	11	1	Adult
258	1	74	2	2014	F	11.37713895	FALSE	A01	11	1	Adult
264	0	74	2	2014	F	11.98220397	FALSE	A01	11	1	Adult
267	0	74	2	2014	F	11.86447639	FALSE	A01	11	1	Adult
285	0	74	2	2014	F	10.82683094	FALSE	A01	11	1	Adult
286	0	74	2	2014	F	11.01848049	FALSE	A01	11	1	Adult
287	0	74	2	2014	F	10.75564682	FALSE	A01	11	1	Adult
481	0	74	2	2014	M	11.94661191	FALSE	A01	11	1	Adult
641	0	74	2	2014	F	1.570157426	FALSE	A01	11	1	Juvenile
687	0	74	2	2014	F	0.127310062	FALSE	A01	11	1	Infant
254	0	75	3	2014	F	11.99726215	FALSE	A01	11	1	Adult
257	0	75	3	2014	F	12.0054757	TRUE	A01	11	1	Adult
258	1	75	3	2014	F	11.45790554	FALSE	A01	11	1	Adult
264	0	75	3	2014	F	12.06297057	TRUE	A01	11	1	Adult
267	0	75	3	2014	F	11.94524298	TRUE	A01	11	1	Adult
285	0	75	3	2014	F	10.90759754	FALSE	A01	11	1	Adult
286	0	75	3	2014	F	11.09924709	FALSE	A01	11	1	Adult
287	0	75	3	2014	F	10.83641342	FALSE	A01	11	1	Adult
481	0	75	3	2014	M	12.02737851	FALSE	A01	11	1	Adult
641	0	75	3	2014	F	1.650924025	FALSE	A01	11	1	Juvenile
687	0	75	3	2014	F	0.20807666	FALSE	A01	11	1	Infant
254	0	76	4	2014	F	12.0807666	FALSE	A01	11	1	Adult
257	0	76	4	2014	F	12.08898015	TRUE	A01	11	1	Adult
258	0	76	4	2014	F	11.54140999	FALSE	A01	11	1	Adult
264	1	76	4	2014	F	12.14647502	TRUE	A01	11	1	Adult
267	0	76	4	2014	F	12.02874743	TRUE	A01	11	1	Adult
285	0	76	4	2014	F	10.99110198	FALSE	A01	11	1	Adult
286	0	76	4	2014	F	11.18275154	FALSE	A01	11	1	Adult
287	0	76	4	2014	F	10.91991786	TRUE	A01	11	1	Adult
481	0	76	4	2014	M	12.11088296	FALSE	A01	11	1	Adult
641	0	76	4	2014	F	1.734428474	FALSE	A01	11	1	Juvenile
687	0	76	4	2014	F	0.291581109	FALSE	A01	11	1	Infant
254	0	77	5	2014	F	12.16427105	FALSE	A01	11	1	Adult
257	0	77	5	2014	F	12.1724846	TRUE	A01	11	1	Adult
258	0	77	5	2014	F	11.62491444	FALSE	A01	11	1	Adult
264	0	77	5	2014	F	12.22997947	TRUE	A01	11	1	Adult
267	0	77	5	2014	F	12.11225188	TRUE	A01	11	1	Adult
285	1	77	5	2014	F	11.07460643	FALSE	A01	11	1	Adult
286	1	77	5	2014	F	11.26625599	TRUE	A01	11	1	Adult
287	0	77	5	2014	F	11.00342231	TRUE	A01	11	1	Adult
481	0	77	5	2014	M	12.19438741	FALSE	A01	11	1	Adult
641	0	77	5	2014	F	1.817932923	FALSE	A01	11	1	Juvenile
687	0	77	5	2014	F	0.375085558	FALSE	A01	11	1	Infant
254	0	78	6	2014	F	12.2477755	FALSE	A01	11	1	Adult
257	0	78	6	2014	F	12.25598905	TRUE	A01	11	1	Adult
258	1	78	6	2014	F	11.70841889	FALSE	A01	11	1	Adult
264	0	78	6	2014	F	12.31348392	TRUE	A01	11	1	Adult
267	0	78	6	2014	F	12.19575633	TRUE	A01	11	1	Adult
285	1	78	6	2014	F	11.15811088	FALSE	A01	11	1	Adult
286	0	78	6	2014	F	11.34976044	TRUE	A01	11	1	Adult
287	0	78	6	2014	F	11.08692676	TRUE	A01	11	1	Adult
481	0	78	6	2014	M	12.27789185	FALSE	A01	11	1	Adult
641	0	78	6	2014	F	1.901437372	FALSE	A01	11	1	Juvenile
687	0	78	6	2014	F	0.458590007	FALSE	A01	11	1	Infant
254	0	79	7	2014	F	12.33127995	FALSE	A01	12	1	Adult
257	0	79	7	2014	F	12.3394935	TRUE	A01	12	1	Adult
258	0	79	7	2014	F	11.79192334	FALSE	A01	12	1	Adult
264	0	79	7	2014	F	12.39698836	TRUE	A01	12	1	Adult
267	0	79	7	2014	F	12.27926078	TRUE	A01	12	1	Adult
285	1	79	7	2014	F	11.24161533	FALSE	A01	12	1	Adult
286	0	79	7	2014	F	11.43326489	TRUE	A01	12	1	Adult
287	0	79	7	2014	F	11.17043121	TRUE	A01	12	1	Adult
481	0	79	7	2014	M	12.3613963	FALSE	A01	12	1	Adult
641	0	79	7	2014	F	1.984941821	FALSE	A01	12	1	Juvenile
687	0	79	7	2014	F	0.542094456	FALSE	A01	12	1	Infant
700	0	79	7	2014	F	0.027378508	FALSE	A01	12	1	Infant
254	0	80	8	2014	F	12.41615332	FALSE	A01	13	1	Adult
257	0	80	8	2014	F	12.42436687	FALSE	A01	13	1	Adult
258	0	80	8	2014	F	11.87679671	FALSE	A01	13	1	Adult
264	0	80	8	2014	F	12.48186174	TRUE	A01	13	1	Adult
267	1	80	8	2014	F	12.36413415	TRUE	A01	13	1	Adult
285	0	80	8	2014	F	11.32648871	FALSE	A01	13	1	Adult
286	0	80	8	2014	F	11.51813826	TRUE	A01	13	1	Adult
287	0	80	8	2014	F	11.25530459	TRUE	A01	13	1	Adult
481	0	80	8	2014	M	12.44626968	FALSE	A01	13	1	Adult
641	0	80	8	2014	F	2.069815195	FALSE	A01	13	1	Juvenile
687	0	80	8	2014	F	0.62696783	FALSE	A01	13	1	Infant
700	0	80	8	2014	F	0.098562628	FALSE	A01	13	1	Infant
731	0	80	8	2014	M	0.009582478	FALSE	A01	13	1	Infant
254	2	81	9	2014	F	12.49965777	FALSE	A01	14	1	Adult
257	0	81	9	2014	F	12.50787132	FALSE	A01	14	1	Adult
258	0	81	9	2014	F	11.96030116	FALSE	A01	14	1	Adult
264	0	81	9	2014	F	12.56536619	FALSE	A01	14	1	Adult
267	0	81	9	2014	F	12.4476386	TRUE	A01	14	1	Adult
285	1	81	9	2014	F	11.40999316	FALSE	A01	14	1	Adult
286	0	81	9	2014	F	11.60164271	TRUE	A01	14	1	Adult
287	1	81	9	2014	F	11.33880903	TRUE	A01	14	1	Adult
481	0	81	9	2014	M	12.52977413	FALSE	A01	14	1	Adult
641	0	81	9	2014	F	2.153319644	FALSE	A01	14	1	Juvenile
687	0	81	9	2014	F	0.710472279	FALSE	A01	14	1	Infant
700	0	81	9	2014	F	0.182067077	FALSE	A01	14	1	Infant
731	0	81	9	2014	M	0.061601643	FALSE	A01	14	1	Infant
743	0	81	9	2014	M	0.038329911	FALSE	A01	14	1	Infant
254	1	82	10	2014	F	12.58316222	FALSE	A01	15	1	Adult
257	0	82	10	2014	F	12.59137577	FALSE	A01	15	1	Adult
258	2	82	10	2014	F	12.04380561	FALSE	A01	15	1	Adult
264	0	82	10	2014	F	12.64887064	FALSE	A01	15	1	Adult
267	2	82	10	2014	F	12.53114305	FALSE	A01	15	1	Adult
285	2	82	10	2014	F	11.4934976	FALSE	A01	15	1	Adult
286	1	82	10	2014	F	11.68514716	TRUE	A01	15	1	Adult
287	0	82	10	2014	F	11.42231348	FALSE	A01	15	1	Adult
481	0	82	10	2014	M	12.61327858	FALSE	A01	15	1	Adult
641	0	82	10	2014	F	2.236824093	FALSE	A01	15	1	Juvenile
687	0	82	10	2014	F	0.793976728	FALSE	A01	15	1	Infant
700	0	82	10	2014	F	0.265571526	FALSE	A01	15	1	Infant
731	0	82	10	2014	M	0.145106092	FALSE	A01	15	1	Infant
736	0	82	10	2014	M	0.013689254	FALSE	A01	15	1	Infant
743	0	82	10	2014	M	0.120465435	FALSE	A01	15	1	Infant
254	1	83	11	2014	F	12.66666667	FALSE	A01	15	1	Adult
257	0	83	11	2014	F	12.67488022	FALSE	A01	15	1	Adult
258	1	83	11	2014	F	12.12731006	FALSE	A01	15	1	Adult
264	0	83	11	2014	F	12.73237509	FALSE	A01	15	1	Adult
267	0	83	11	2014	F	12.6146475	FALSE	A01	15	1	Adult
285	1	83	11	2014	F	11.57700205	FALSE	A01	15	1	Adult
286	0	83	11	2014	F	11.76865161	FALSE	A01	15	1	Adult
287	0	83	11	2014	F	11.50581793	FALSE	A01	15	1	Adult
481	0	83	11	2014	M	12.69678303	FALSE	A01	15	1	Adult
641	0	83	11	2014	F	2.320328542	FALSE	A01	15	1	Juvenile
687	0	83	11	2014	F	0.877481177	FALSE	A01	15	1	Infant
700	0	83	11	2014	F	0.349075975	FALSE	A01	15	1	Infant
731	0	83	11	2014	M	0.228610541	FALSE	A01	15	1	Infant
736	0	83	11	2014	M	0.069815195	FALSE	A01	15	1	Infant
743	0	83	11	2014	M	0.203969884	FALSE	A01	15	1	Infant
254	0	84	12	2014	F	12.75017112	FALSE	A01	15	1	Adult
257	1	84	12	2014	F	12.75838467	FALSE	A01	15	1	Adult
258	0	84	12	2014	F	12.21081451	FALSE	A01	15	1	Adult
264	0	84	12	2014	F	12.81587953	FALSE	A01	15	1	Adult
267	0	84	12	2014	F	12.69815195	FALSE	A01	15	1	Adult
285	0	84	12	2014	F	11.6605065	FALSE	A01	15	1	Adult
286	1	84	12	2014	F	11.85215606	FALSE	A01	15	1	Adult
287	0	84	12	2014	F	11.58932238	FALSE	A01	15	1	Adult
481	0	84	12	2014	M	12.78028747	FALSE	A01	15	1	Adult
641	0	84	12	2014	F	2.403832991	FALSE	A01	15	1	Juvenile
687	0	84	12	2014	F	0.960985626	FALSE	A01	15	1	Infant
700	0	84	12	2014	F	0.432580424	FALSE	A01	15	1	Infant
731	0	84	12	2014	M	0.31211499	FALSE	A01	15	1	Infant
736	0	84	12	2014	M	0.153319644	FALSE	A01	15	1	Infant
743	0	84	12	2014	M	0.287474333	FALSE	A01	15	1	Infant
254	0	85	1	2015	F	12.83504449	FALSE	A01	14	1	Adult
257	0	85	1	2015	F	12.84325804	FALSE	A01	14	1	Adult
258	0	85	1	2015	F	12.29568789	FALSE	A01	14	1	Adult
264	0	85	1	2015	F	12.90075291	FALSE	A01	14	1	Adult
267	0	85	1	2015	F	12.78302533	FALSE	A01	14	1	Adult
285	1	85	1	2015	F	11.74537988	FALSE	A01	14	1	Adult
286	0	85	1	2015	F	11.93702943	FALSE	A01	14	1	Adult
287	0	85	1	2015	F	11.67419576	FALSE	A01	14	1	Adult
481	0	85	1	2015	M	12.86516085	FALSE	A01	14	1	Adult
687	0	85	1	2015	F	1.045859001	FALSE	A01	14	1	Juvenile
700	0	85	1	2015	F	0.517453799	FALSE	A01	14	1	Infant
731	0	85	1	2015	M	0.396988364	FALSE	A01	14	1	Infant
736	0	85	1	2015	M	0.238193018	FALSE	A01	14	1	Infant
743	0	85	1	2015	M	0.372347707	FALSE	A01	14	1	Infant
254	1	86	2	2015	F	12.91581109	FALSE	A01	14	1	Adult
257	0	86	2	2015	F	12.92402464	FALSE	A01	14	1	Adult
258	1	86	2	2015	F	12.37645448	TRUE	A01	14	1	Adult
264	0	86	2	2015	F	12.98151951	FALSE	A01	14	1	Adult
267	0	86	2	2015	F	12.86379192	FALSE	A01	14	1	Adult
285	0	86	2	2015	F	11.82614648	FALSE	A01	14	1	Adult
286	1	86	2	2015	F	12.01779603	FALSE	A01	14	1	Adult
287	0	86	2	2015	F	11.75496235	FALSE	A01	14	1	Adult
481	0	86	2	2015	M	12.94592745	FALSE	A01	14	1	Adult
687	0	86	2	2015	F	1.126625599	FALSE	A01	14	1	Juvenile
700	0	86	2	2015	F	0.598220397	FALSE	A01	14	1	Infant
731	0	86	2	2015	M	0.477754962	FALSE	A01	14	1	Infant
736	0	86	2	2015	M	0.318959617	FALSE	A01	14	1	Infant
743	0	86	2	2015	M	0.453114305	FALSE	A01	14	1	Infant
254	0	87	3	2015	F	12.99657769	FALSE	A01	14	1	Adult
257	0	87	3	2015	F	13.00479124	FALSE	A01	14	1	Adult
258	1	87	3	2015	F	12.45722108	TRUE	A01	14	1	Adult
264	0	87	3	2015	F	13.06228611	FALSE	A01	14	1	Adult
267	0	87	3	2015	F	12.94455852	FALSE	A01	14	1	Adult
285	0	87	3	2015	F	11.90691307	FALSE	A01	14	1	Adult
286	1	87	3	2015	F	12.09856263	FALSE	A01	14	1	Adult
287	0	87	3	2015	F	11.83572895	TRUE	A01	14	1	Adult
481	0	87	3	2015	M	13.02669405	FALSE	A01	14	1	Adult
687	0	87	3	2015	F	1.207392197	FALSE	A01	14	1	Juvenile
700	0	87	3	2015	F	0.678986995	FALSE	A01	14	1	Infant
731	0	87	3	2015	M	0.558521561	FALSE	A01	14	1	Infant
736	0	87	3	2015	M	0.399726215	FALSE	A01	14	1	Infant
743	0	87	3	2015	M	0.533880903	FALSE	A01	14	1	Infant
254	0	88	4	2015	F	13.08008214	FALSE	A01	14	1	Adult
257	0	88	4	2015	F	13.08829569	FALSE	A01	14	1	Adult
258	2	88	4	2015	F	12.54072553	TRUE	A01	14	1	Adult
264	0	88	4	2015	F	13.14579055	FALSE	A01	14	1	Adult
267	1	88	4	2015	F	13.02806297	FALSE	A01	14	1	Adult
285	0	88	4	2015	F	11.99041752	FALSE	A01	14	1	Adult
286	0	88	4	2015	F	12.18206708	FALSE	A01	14	1	Adult
287	0	88	4	2015	F	11.9192334	TRUE	A01	14	1	Adult
481	0	88	4	2015	M	13.11019849	FALSE	A01	14	1	Adult
687	0	88	4	2015	F	1.290896646	FALSE	A01	14	1	Juvenile
700	0	88	4	2015	F	0.762491444	FALSE	A01	14	1	Infant
731	0	88	4	2015	M	0.64202601	FALSE	A01	14	1	Infant
736	0	88	4	2015	M	0.483230664	FALSE	A01	14	1	Infant
743	0	88	4	2015	M	0.617385352	FALSE	A01	14	1	Infant
254	0	89	5	2015	F	13.16358658	FALSE	A01	14	1	Adult
257	0	89	5	2015	F	13.17180014	FALSE	A01	14	1	Adult
258	0	89	5	2015	F	12.62422998	TRUE	A01	14	1	Adult
264	0	89	5	2015	F	13.229295	FALSE	A01	14	1	Adult
267	1	89	5	2015	F	13.11156742	FALSE	A01	14	1	Adult
285	0	89	5	2015	F	12.07392197	FALSE	A01	14	1	Adult
286	1	89	5	2015	F	12.26557153	FALSE	A01	14	1	Adult
287	0	89	5	2015	F	12.00273785	TRUE	A01	14	1	Adult
481	0	89	5	2015	M	13.19370294	FALSE	A01	14	1	Adult
687	0	89	5	2015	F	1.374401095	FALSE	A01	14	1	Juvenile
700	0	89	5	2015	F	0.845995893	FALSE	A01	14	1	Infant
731	0	89	5	2015	M	0.725530459	FALSE	A01	14	1	Infant
736	0	89	5	2015	M	0.566735113	FALSE	A01	14	1	Infant
743	0	89	5	2015	M	0.700889802	FALSE	A01	14	1	Infant
254	0	90	6	2015	F	13.24709103	FALSE	A01	14	1	Adult
257	0	90	6	2015	F	13.25530459	FALSE	A01	14	1	Adult
258	0	90	6	2015	F	12.70773443	TRUE	A01	14	1	Adult
264	0	90	6	2015	F	13.31279945	FALSE	A01	14	1	Adult
267	0	90	6	2015	F	13.19507187	FALSE	A01	14	1	Adult
285	0	90	6	2015	F	12.15742642	FALSE	A01	14	1	Adult
286	0	90	6	2015	F	12.34907598	FALSE	A01	14	1	Adult
287	0	90	6	2015	F	12.0862423	TRUE	A01	14	1	Adult
481	0	90	6	2015	M	13.27720739	FALSE	A01	14	1	Adult
687	1	90	6	2015	F	1.457905544	FALSE	A01	14	1	Juvenile
700	0	90	6	2015	F	0.929500342	FALSE	A01	14	1	Infant
731	0	90	6	2015	M	0.809034908	FALSE	A01	14	1	Infant
736	0	90	6	2015	M	0.650239562	FALSE	A01	14	1	Infant
743	0	90	6	2015	M	0.784394251	FALSE	A01	14	1	Infant
51	0	91	7	2015	M	0.009582478	FALSE	A01	15	1	Infant
254	0	91	7	2015	F	13.33059548	FALSE	A01	15	1	Adult
257	0	91	7	2015	F	13.33880903	FALSE	A01	15	1	Adult
258	1	91	7	2015	F	12.79123888	TRUE	A01	15	1	Adult
264	0	91	7	2015	F	13.3963039	FALSE	A01	15	1	Adult
267	0	91	7	2015	F	13.27857632	FALSE	A01	15	1	Adult
285	0	91	7	2015	F	12.24093087	FALSE	A01	15	1	Adult
286	0	91	7	2015	F	12.40109514	FALSE	A01	15	1	Adult
287	0	91	7	2015	F	12.16974675	TRUE	A01	15	1	Adult
481	0	91	7	2015	M	13.36071184	FALSE	A01	15	1	Adult
687	0	91	7	2015	F	1.541409993	FALSE	A01	15	1	Juvenile
700	0	91	7	2015	F	1.013004791	FALSE	A01	15	1	Juvenile
731	0	91	7	2015	M	0.892539357	FALSE	A01	15	1	Infant
736	0	91	7	2015	M	0.733744011	FALSE	A01	15	1	Infant
743	0	91	7	2015	M	0.8678987	FALSE	A01	15	1	Infant
15	0	92	8	2015	F	0	FALSE	A01	14	1	Infant
51	0	92	8	2015	M	0.062970568	FALSE	A01	14	1	Infant
254	0	92	8	2015	F	13.41546886	FALSE	A01	14	1	Adult
257	0	92	8	2015	F	13.42368241	FALSE	A01	14	1	Adult
258	0	92	8	2015	F	12.87611225	FALSE	A01	14	1	Adult
264	1	92	8	2015	F	13.48117728	FALSE	A01	14	1	Adult
267	0	92	8	2015	F	13.36344969	FALSE	A01	14	1	Adult
285	0	92	8	2015	F	12.32580424	FALSE	A01	14	1	Adult
287	0	92	8	2015	F	12.25462012	TRUE	A01	14	1	Adult
481	0	92	8	2015	M	13.44558522	FALSE	A01	14	1	Adult
700	0	92	8	2015	F	1.097878166	FALSE	A01	14	1	Juvenile
731	0	92	8	2015	M	0.977412731	FALSE	A01	14	1	Infant
736	0	92	8	2015	M	0.818617385	FALSE	A01	14	1	Infant
743	0	92	8	2015	M	0.952772074	FALSE	A01	14	1	Infant
15	0	93	9	2015	F	0.042436687	FALSE	A01	14	1	Infant
51	0	93	9	2015	M	0.146475017	FALSE	A01	14	1	Infant
254	2	93	9	2015	F	13.49897331	FALSE	A01	14	1	Adult
257	1	93	9	2015	F	13.50718686	FALSE	A01	14	1	Adult
258	1	93	9	2015	F	12.9596167	FALSE	A01	14	1	Adult
264	0	93	9	2015	F	13.56468172	FALSE	A01	14	1	Adult
267	1	93	9	2015	F	13.44695414	FALSE	A01	14	1	Adult
285	1	93	9	2015	F	12.40930869	FALSE	A01	14	1	Adult
287	1	93	9	2015	F	12.33812457	FALSE	A01	14	1	Adult
481	0	93	9	2015	M	13.52908966	FALSE	A01	14	1	Adult
700	0	93	9	2015	F	1.181382615	FALSE	A01	14	1	Juvenile
731	0	93	9	2015	M	1.06091718	FALSE	A01	14	1	Juvenile
736	0	93	9	2015	M	0.902121834	FALSE	A01	14	1	Infant
743	0	93	9	2015	M	1.036276523	FALSE	A01	14	1	Juvenile
15	0	94	10	2015	F	0.125941136	FALSE	A01	14	1	Infant
51	0	94	10	2015	M	0.229979466	FALSE	A01	14	1	Infant
254	0	94	10	2015	F	13.58247775	FALSE	A01	14	1	Adult
257	0	94	10	2015	F	13.59069131	FALSE	A01	14	1	Adult
258	0	94	10	2015	F	13.04312115	FALSE	A01	14	1	Adult
264	0	94	10	2015	F	13.64818617	FALSE	A01	14	1	Adult
267	0	94	10	2015	F	13.53045859	FALSE	A01	14	1	Adult
285	0	94	10	2015	F	12.49281314	FALSE	A01	14	1	Adult
287	0	94	10	2015	F	12.42162902	FALSE	A01	14	1	Adult
481	0	94	10	2015	M	13.61259411	FALSE	A01	14	1	Adult
700	0	94	10	2015	F	1.264887064	FALSE	A01	14	1	Juvenile
731	0	94	10	2015	M	1.144421629	FALSE	A01	14	1	Juvenile
736	0	94	10	2015	M	0.985626283	FALSE	A01	14	1	Infant
743	0	94	10	2015	M	1.119780972	FALSE	A01	14	1	Juvenile
15	0	95	11	2015	F	0.209445585	FALSE	A01	14	1	Infant
51	0	95	11	2015	M	0.313483915	FALSE	A01	14	1	Infant
254	0	95	11	2015	F	13.6659822	FALSE	A01	14	1	Adult
257	1	95	11	2015	F	13.67419576	FALSE	A01	14	1	Adult
258	0	95	11	2015	F	13.1266256	FALSE	A01	14	1	Adult
264	0	95	11	2015	F	13.73169062	FALSE	A01	14	1	Adult
267	0	95	11	2015	F	13.61396304	FALSE	A01	14	1	Adult
285	1	95	11	2015	F	12.57631759	FALSE	A01	14	1	Adult
287	1	95	11	2015	F	12.50513347	FALSE	A01	14	1	Adult
481	0	95	11	2015	M	13.69609856	FALSE	A01	14	1	Adult
700	0	95	11	2015	F	1.348391513	FALSE	A01	14	1	Juvenile
731	0	95	11	2015	M	1.227926078	FALSE	A01	14	1	Juvenile
736	0	95	11	2015	M	1.069130732	FALSE	A01	14	1	Juvenile
743	0	95	11	2015	M	1.203285421	FALSE	A01	14	1	Juvenile
15	0	96	12	2015	F	0.292950034	FALSE	A01	14	1	Infant
51	0	96	12	2015	M	0.396988364	FALSE	A01	14	1	Infant
254	0	96	12	2015	F	13.74948665	FALSE	A01	14	1	Adult
257	0	96	12	2015	F	13.75770021	FALSE	A01	14	1	Adult
258	1	96	12	2015	F	13.21013005	FALSE	A01	14	1	Adult
264	0	96	12	2015	F	13.81519507	FALSE	A01	14	1	Adult
267	0	96	12	2015	F	13.69746749	FALSE	A01	14	1	Adult
285	0	96	12	2015	F	12.65982204	FALSE	A01	14	1	Adult
287	1	96	12	2015	F	12.58863792	FALSE	A01	14	1	Adult
481	0	96	12	2015	M	13.77960301	FALSE	A01	14	1	Adult
700	0	96	12	2015	F	1.431895962	FALSE	A01	14	1	Juvenile
731	0	96	12	2015	M	1.311430527	FALSE	A01	14	1	Juvenile
736	0	96	12	2015	M	1.152635181	FALSE	A01	14	1	Juvenile
743	0	96	12	2015	M	1.28678987	FALSE	A01	14	1	Juvenile
15	0	97	1	2016	F	0.377823409	FALSE	A01	14	1	Infant
51	0	97	1	2016	M	0.481861739	FALSE	A01	14	1	Infant
254	0	97	1	2016	F	13.83436003	FALSE	A01	14	1	Adult
257	0	97	1	2016	F	13.84257358	TRUE	A01	14	1	Adult
258	0	97	1	2016	F	13.29500342	FALSE	A01	14	1	Adult
264	0	97	1	2016	F	13.90006845	FALSE	A01	14	1	Adult
267	0	97	1	2016	F	13.78234086	FALSE	A01	14	1	Adult
285	0	97	1	2016	F	12.74469541	FALSE	A01	14	1	Adult
287	0	97	1	2016	F	12.67351129	FALSE	A01	14	1	Adult
481	0	97	1	2016	M	13.86447639	FALSE	A01	14	1	Adult
700	0	97	1	2016	F	1.516769336	FALSE	A01	14	1	Juvenile
731	0	97	1	2016	M	1.396303901	FALSE	A01	14	1	Juvenile
736	0	97	1	2016	M	1.237508556	FALSE	A01	14	1	Juvenile
743	0	97	1	2016	M	1.371663244	FALSE	A01	14	1	Juvenile
15	0	98	2	2016	F	0.459958932	FALSE	A01	14	1	Infant
51	0	98	2	2016	M	0.563997262	FALSE	A01	14	1	Infant
254	0	98	2	2016	F	13.91649555	FALSE	A01	14	1	Adult
257	0	98	2	2016	F	13.9247091	TRUE	A01	14	1	Adult
258	0	98	2	2016	F	13.37713895	FALSE	A01	14	1	Adult
264	0	98	2	2016	F	13.98220397	FALSE	A01	14	1	Adult
267	0	98	2	2016	F	13.86447639	FALSE	A01	14	1	Adult
285	1	98	2	2016	F	12.82683094	FALSE	A01	14	1	Adult
287	1	98	2	2016	F	12.75564682	FALSE	A01	14	1	Adult
481	0	98	2	2016	M	13.94661191	FALSE	A01	14	1	Adult
700	0	98	2	2016	F	1.59890486	FALSE	A01	14	1	Juvenile
731	0	98	2	2016	M	1.478439425	FALSE	A01	14	1	Juvenile
736	0	98	2	2016	M	1.319644079	FALSE	A01	14	1	Juvenile
743	0	98	2	2016	M	1.453798768	FALSE	A01	14	1	Juvenile
15	0	99	3	2016	F	0.542094456	FALSE	A01	14	1	Infant
51	0	99	3	2016	M	0.646132786	FALSE	A01	14	1	Infant
254	0	99	3	2016	F	13.96851472	FALSE	A01	14	1	Adult
257	0	99	3	2016	F	14.00684463	TRUE	A01	14	1	Adult
258	0	99	3	2016	F	13.45927447	TRUE	A01	14	1	Adult
264	0	99	3	2016	F	14.06433949	FALSE	A01	14	1	Adult
267	0	99	3	2016	F	13.94661191	TRUE	A01	14	1	Adult
285	0	99	3	2016	F	12.87748118	FALSE	A01	14	1	Adult
287	1	99	3	2016	F	12.83778234	FALSE	A01	14	1	Adult
481	0	99	3	2016	M	14.02874743	FALSE	A01	14	1	Adult
700	0	99	3	2016	F	1.681040383	FALSE	A01	14	1	Juvenile
731	0	99	3	2016	M	1.560574949	FALSE	A01	14	1	Juvenile
736	0	99	3	2016	M	1.401779603	FALSE	A01	14	1	Juvenile
743	0	99	3	2016	M	1.535934292	FALSE	A01	14	1	Juvenile
15	0	100	4	2016	F	0.625598905	FALSE	A01	12	1	Infant
51	0	100	4	2016	M	0.729637235	FALSE	A01	12	1	Infant
257	0	100	4	2016	F	14.09034908	TRUE	A01	12	1	Adult
258	0	100	4	2016	F	13.54277892	TRUE	A01	12	1	Adult
264	0	100	4	2016	F	14.14784394	FALSE	A01	12	1	Adult
267	0	100	4	2016	F	14.03011636	TRUE	A01	12	1	Adult
287	0	100	4	2016	F	12.92128679	FALSE	A01	12	1	Adult
481	0	100	4	2016	M	14.11225188	FALSE	A01	12	1	Adult
700	0	100	4	2016	F	1.764544832	FALSE	A01	12	1	Juvenile
731	0	100	4	2016	M	1.644079398	FALSE	A01	12	1	Juvenile
736	0	100	4	2016	M	1.485284052	FALSE	A01	12	1	Juvenile
743	0	100	4	2016	M	1.619438741	FALSE	A01	12	1	Juvenile
15	0	101	5	2016	F	0.709103354	FALSE	A01	12	1	Infant
51	0	101	5	2016	M	0.813141684	FALSE	A01	12	1	Infant
257	0	101	5	2016	F	14.17385352	TRUE	A01	12	1	Adult
258	0	101	5	2016	F	13.62628337	TRUE	A01	12	1	Adult
264	0	101	5	2016	F	14.23134839	FALSE	A01	12	1	Adult
267	0	101	5	2016	F	14.11362081	TRUE	A01	12	1	Adult
287	0	101	5	2016	F	13.00479124	FALSE	A01	12	1	Adult
481	0	101	5	2016	M	14.19575633	FALSE	A01	12	1	Adult
700	0	101	5	2016	F	1.848049281	FALSE	A01	12	1	Juvenile
731	0	101	5	2016	M	1.727583847	FALSE	A01	12	1	Juvenile
736	0	101	5	2016	M	1.568788501	FALSE	A01	12	1	Juvenile
743	0	101	5	2016	M	1.70294319	FALSE	A01	12	1	Juvenile
15	0	102	6	2016	F	0.792607803	FALSE	A01	12	1	Infant
51	0	102	6	2016	M	0.896646133	FALSE	A01	12	1	Infant
257	2	102	6	2016	F	14.25735797	TRUE	A01	12	1	Adult
258	0	102	6	2016	F	13.70978782	TRUE	A01	12	1	Adult
264	0	102	6	2016	F	14.31485284	FALSE	A01	12	1	Adult
267	1	102	6	2016	F	14.19712526	TRUE	A01	12	1	Adult
287	0	102	6	2016	F	13.08829569	FALSE	A01	12	1	Adult
481	0	102	6	2016	M	14.27926078	FALSE	A01	12	1	Adult
700	0	102	6	2016	F	1.93155373	FALSE	A01	12	1	Juvenile
731	0	102	6	2016	M	1.811088296	FALSE	A01	12	1	Juvenile
736	0	102	6	2016	M	1.65229295	FALSE	A01	12	1	Juvenile
743	0	102	6	2016	M	1.786447639	FALSE	A01	12	1	Juvenile
15	0	103	7	2016	F	0.876112252	FALSE	A01	12	1	Infant
51	0	103	7	2016	M	0.980150582	FALSE	A01	12	1	Infant
257	0	103	7	2016	F	14.34086242	FALSE	A01	12	1	Adult
258	0	103	7	2016	F	13.79329227	TRUE	A01	12	1	Adult
264	0	103	7	2016	F	14.39835729	FALSE	A01	12	1	Adult
267	0	103	7	2016	F	14.28062971	TRUE	A01	12	1	Adult
287	0	103	7	2016	F	13.17180014	FALSE	A01	12	1	Adult
481	0	103	7	2016	M	14.36276523	FALSE	A01	12	1	Adult
700	0	103	7	2016	F	2.015058179	FALSE	A01	12	1	Juvenile
731	0	103	7	2016	M	1.894592745	FALSE	A01	12	1	Juvenile
736	0	103	7	2016	M	1.735797399	FALSE	A01	12	1	Juvenile
743	0	103	7	2016	M	1.869952088	FALSE	A01	12	1	Juvenile
15	0	104	8	2016	F	0.960985626	FALSE	A01	13	1	Infant
51	0	104	8	2016	M	1.065023956	FALSE	A01	13	1	Juvenile
113	0	104	8	2016	F	0.021902806	FALSE	A01	13	1	Infant
257	0	104	8	2016	F	14.4257358	FALSE	A01	13	1	Adult
258	0	104	8	2016	F	13.87816564	TRUE	A01	13	1	Adult
264	0	104	8	2016	F	14.48323066	FALSE	A01	13	1	Adult
267	1	104	8	2016	F	14.36550308	TRUE	A01	13	1	Adult
287	0	104	8	2016	F	13.25667351	FALSE	A01	13	1	Adult
481	0	104	8	2016	M	14.4476386	FALSE	A01	13	1	Adult
700	0	104	8	2016	F	2.099931554	FALSE	A01	13	1	Juvenile
731	0	104	8	2016	M	1.979466119	FALSE	A01	13	1	Juvenile
736	0	104	8	2016	M	1.820670773	FALSE	A01	13	1	Juvenile
743	0	104	8	2016	M	1.954825462	FALSE	A01	13	1	Juvenile
15	0	105	9	2016	F	1.044490075	FALSE	A01	14	1	Juvenile
51	0	105	9	2016	M	1.148528405	FALSE	A01	14	1	Juvenile
80	0	105	9	2016	M	0.027378508	FALSE	A01	14	1	Infant
113	0	105	9	2016	F	0.0862423	FALSE	A01	14	1	Infant
257	0	105	9	2016	F	14.50924025	FALSE	A01	14	1	Adult
258	0	105	9	2016	F	13.96167009	FALSE	A01	14	1	Adult
264	0	105	9	2016	F	14.53524983	FALSE	A01	14	1	Adult
267	0	105	9	2016	F	14.44900753	TRUE	A01	14	1	Adult
287	0	105	9	2016	F	13.34017796	FALSE	A01	14	1	Adult
481	0	105	9	2016	M	14.53114305	FALSE	A01	14	1	Adult
700	0	105	9	2016	F	2.183436003	FALSE	A01	14	1	Juvenile
731	1	105	9	2016	M	2.062970568	FALSE	A01	14	1	Juvenile
736	0	105	9	2016	M	1.904175222	FALSE	A01	14	1	Juvenile
743	0	105	9	2016	M	2.038329911	FALSE	A01	14	1	Juvenile
15	0	106	10	2016	F	1.127994524	FALSE	A01	13	1	Juvenile
51	0	106	10	2016	M	1.232032854	FALSE	A01	13	1	Juvenile
80	0	106	10	2016	M	0.098562628	FALSE	A01	13	1	Infant
113	0	106	10	2016	F	0.169746749	FALSE	A01	13	1	Infant
257	0	106	10	2016	F	14.5927447	FALSE	A01	13	1	Adult
258	0	106	10	2016	F	14.04517454	FALSE	A01	13	1	Adult
267	1	106	10	2016	F	14.53251198	FALSE	A01	13	1	Adult
287	0	106	10	2016	F	13.42368241	FALSE	A01	13	1	Adult
481	0	106	10	2016	M	14.6146475	FALSE	A01	13	1	Adult
700	0	106	10	2016	F	2.266940452	FALSE	A01	13	1	Juvenile
731	0	106	10	2016	M	2.146475017	FALSE	A01	13	1	Juvenile
736	0	106	10	2016	M	1.987679671	FALSE	A01	13	1	Juvenile
743	0	106	10	2016	M	2.12183436	FALSE	A01	13	1	Juvenile
15	0	107	11	2016	F	1.211498973	FALSE	A01	13	1	Juvenile
51	0	107	11	2016	M	1.315537303	FALSE	A01	13	1	Juvenile
80	0	107	11	2016	M	0.182067077	FALSE	A01	13	1	Infant
113	0	107	11	2016	F	0.253251198	FALSE	A01	13	1	Infant
257	0	107	11	2016	F	14.63791923	FALSE	A01	13	1	Adult
258	0	107	11	2016	F	14.12867899	FALSE	A01	13	1	Adult
267	1	107	11	2016	F	14.61601643	FALSE	A01	13	1	Adult
287	0	107	11	2016	F	13.50718686	FALSE	A01	13	1	Adult
481	0	107	11	2016	M	14.69815195	FALSE	A01	13	1	Adult
700	1	107	11	2016	F	2.350444901	FALSE	A01	13	1	Juvenile
731	0	107	11	2016	M	2.229979466	FALSE	A01	13	1	Juvenile
736	0	107	11	2016	M	2.07118412	FALSE	A01	13	1	Juvenile
743	0	107	11	2016	M	2.205338809	FALSE	A01	13	1	Juvenile
15	0	108	12	2016	F	1.295003422	FALSE	A01	12	1	Juvenile
51	0	108	12	2016	M	1.399041752	FALSE	A01	12	1	Juvenile
80	0	108	12	2016	M	0.265571526	FALSE	A01	12	1	Infant
113	0	108	12	2016	F	0.336755647	FALSE	A01	12	1	Infant
258	0	108	12	2016	F	14.21218344	FALSE	A01	12	1	Adult
267	0	108	12	2016	F	14.69952088	FALSE	A01	12	1	Adult
287	0	108	12	2016	F	13.59069131	FALSE	A01	12	1	Adult
481	0	108	12	2016	M	14.7816564	FALSE	A01	12	1	Adult
700	0	108	12	2016	F	2.43394935	FALSE	A01	12	1	Juvenile
731	0	108	12	2016	M	2.313483915	FALSE	A01	12	1	Juvenile
736	0	108	12	2016	M	2.154688569	FALSE	A01	12	1	Juvenile
743	0	108	12	2016	M	2.288843258	FALSE	A01	12	1	Juvenile
15	0	109	1	2017	F	1.379876797	FALSE	A01	12	1	Juvenile
51	0	109	1	2017	M	1.483915127	FALSE	A01	12	1	Juvenile
80	0	109	1	2017	M	0.350444901	FALSE	A01	12	1	Infant
113	0	109	1	2017	F	0.421629021	FALSE	A01	12	1	Infant
258	0	109	1	2017	F	14.29705681	FALSE	A01	12	1	Adult
267	1	109	1	2017	F	14.78439425	FALSE	A01	12	1	Adult
287	0	109	1	2017	F	13.67556468	FALSE	A01	12	1	Adult
481	0	109	1	2017	M	14.86652977	FALSE	A01	12	1	Adult
700	0	109	1	2017	F	2.518822724	FALSE	A01	12	1	Adolescent
731	0	109	1	2017	M	2.39835729	FALSE	A01	12	1	Juvenile
736	0	109	1	2017	M	2.239561944	FALSE	A01	12	1	Juvenile
743	0	109	1	2017	M	2.373716632	FALSE	A01	12	1	Juvenile
51	0	110	2	2017	M	1.564681725	FALSE	A01	6	1	Juvenile
80	0	110	2	2017	M	0.431211499	FALSE	A01	6	1	Infant
113	0	110	2	2017	F	0.502395619	FALSE	A01	6	1	Infant
258	0	110	2	2017	F	14.37782341	FALSE	A01	6	1	Adult
267	0	110	2	2017	F	14.86516085	FALSE	A01	6	1	Adult
287	0	110	2	2017	F	13.73990418	FALSE	A01	6	1	Adult
51	0	111	3	2017	M	1.645448323	FALSE	A01	5	1	Juvenile
80	0	111	3	2017	M	0.511978097	FALSE	A01	5	1	Infant
113	0	111	3	2017	F	0.583162218	FALSE	A01	5	1	Infant
258	0	111	3	2017	F	14.45859001	FALSE	A01	5	1	Adult
267	0	111	3	2017	F	14.94592745	FALSE	A01	5	1	Adult
51	0	112	4	2017	M	1.728952772	FALSE	A01	5	1	Juvenile
80	0	112	4	2017	M	0.595482546	FALSE	A01	5	1	Infant
113	0	112	4	2017	F	0.666666667	FALSE	A01	5	1	Infant
258	1	112	4	2017	F	14.54209446	FALSE	A01	5	1	Adult
267	0	112	4	2017	F	15.0294319	FALSE	A01	5	1	Adult
51	0	113	5	2017	M	1.812457221	FALSE	A01	5	1	Juvenile
80	0	113	5	2017	M	0.678986995	FALSE	A01	5	1	Infant
113	0	113	5	2017	F	0.750171116	FALSE	A01	5	1	Infant
258	0	113	5	2017	F	14.6255989	FALSE	A01	5	1	Adult
267	0	113	5	2017	F	15.11293634	FALSE	A01	5	1	Adult
51	0	114	6	2017	M	1.89596167	FALSE	A01	5	1	Juvenile
80	0	114	6	2017	M	0.762491444	FALSE	A01	5	1	Infant
113	0	114	6	2017	F	0.833675565	FALSE	A01	5	1	Infant
258	0	114	6	2017	F	14.70910335	FALSE	A01	5	1	Adult
267	0	114	6	2017	F	15.19644079	FALSE	A01	5	1	Adult
51	0	115	7	2017	M	1.979466119	FALSE	A01	5	1	Juvenile
80	0	115	7	2017	M	0.845995893	FALSE	A01	5	1	Infant
113	0	115	7	2017	F	0.917180014	FALSE	A01	5	1	Infant
258	0	115	7	2017	F	14.7926078	FALSE	A01	5	1	Adult
267	0	115	7	2017	F	15.27994524	FALSE	A01	5	1	Adult
51	0	116	8	2017	M	2.064339493	FALSE	A01	5	1	Juvenile
80	0	116	8	2017	M	0.930869268	FALSE	A01	5	1	Infant
113	0	116	8	2017	F	1.002053388	FALSE	A01	5	1	Juvenile
258	0	116	8	2017	F	14.87748118	FALSE	A01	5	1	Adult
267	0	116	8	2017	F	15.36481862	FALSE	A01	5	1	Adult
51	0	117	9	2017	M	2.147843943	FALSE	A01	5	1	Juvenile
80	0	117	9	2017	M	1.014373717	FALSE	A01	5	1	Juvenile
113	0	117	9	2017	F	1.085557837	FALSE	A01	5	1	Juvenile
258	0	117	9	2017	F	14.96098563	FALSE	A01	5	1	Adult
267	0	117	9	2017	F	15.44832307	FALSE	A01	5	1	Adult
51	0	118	10	2017	M	2.231348392	FALSE	A01	5	1	Juvenile
80	0	118	10	2017	M	1.097878166	FALSE	A01	5	1	Juvenile
113	0	118	10	2017	F	1.169062286	FALSE	A01	5	1	Juvenile
258	0	118	10	2017	F	15.04449008	FALSE	A01	5	1	Adult
267	0	118	10	2017	F	15.53182752	FALSE	A01	5	1	Adult
51	0	119	11	2017	M	2.314852841	FALSE	A01	4	1	Juvenile
80	0	119	11	2017	M	1.181382615	FALSE	A01	4	1	Juvenile
258	0	119	11	2017	F	15.1266256	FALSE	A01	4	1	Adult
267	0	119	11	2017	F	15.61396304	FALSE	A01	4	1	Adult
184	0	1	1	2008	M	12.59958932	FALSE	A02	12	1	Adult
246	0	1	1	2008	F	6.521560575	FALSE	A02	12	1	YoungAdult
248	0	1	1	2008	F	6.57357974	FALSE	A02	12	1	YoungAdult
251	0	1	1	2008	F	6.277891855	FALSE	A02	12	1	YoungAdult
284	0	1	1	2008	F	4.344969199	TRUE	A02	12	1	YoungAdult
292	0	1	1	2008	F	4.323066393	FALSE	A02	12	1	YoungAdult
298	0	1	1	2008	F	4.260095825	TRUE	A02	12	1	YoungAdult
315	0	1	1	2008	F	2.069815195	FALSE	A02	12	1	Juvenile
377	0	1	1	2008	F	1.817932923	FALSE	A02	12	1	Juvenile
383	0	1	1	2008	F	1.585215606	FALSE	A02	12	1	Juvenile
439	0	1	1	2008	F	0.908966461	FALSE	A02	12	1	Infant
489	0	1	1	2008	M	0.036960986	FALSE	A02	12	1	Infant
92	1	2	2	2008	F	16.23819302	FALSE	A02	14	1	Adult
184	0	2	2	2008	M	12.68172485	FALSE	A02	14	1	Adult
246	3	2	2	2008	F	6.603696099	FALSE	A02	14	1	YoungAdult
248	0	2	2	2008	F	6.655715264	FALSE	A02	14	1	YoungAdult
251	0	2	2	2008	F	6.360027379	FALSE	A02	14	1	YoungAdult
284	0	2	2	2008	F	4.427104723	TRUE	A02	14	1	YoungAdult
292	0	2	2	2008	F	4.405201916	FALSE	A02	14	1	YoungAdult
298	0	2	2	2008	F	4.342231348	FALSE	A02	14	1	YoungAdult
315	0	2	2	2008	F	2.151950719	FALSE	A02	14	1	Juvenile
358	0	2	2	2008	M	2.042436687	FALSE	A02	14	1	Juvenile
377	0	2	2	2008	F	1.900068446	FALSE	A02	14	1	Juvenile
383	0	2	2	2008	F	1.667351129	FALSE	A02	14	1	Juvenile
439	0	2	2	2008	F	0.991101985	FALSE	A02	14	1	Infant
489	0	2	2	2008	M	0.114989733	FALSE	A02	14	1	Infant
92	0	3	3	2008	F	16.32032854	FALSE	A02	14	1	Adult
184	0	3	3	2008	M	12.76386037	FALSE	A02	14	1	Adult
246	0	3	3	2008	F	6.685831622	FALSE	A02	14	1	YoungAdult
248	0	3	3	2008	F	6.737850787	FALSE	A02	14	1	YoungAdult
251	0	3	3	2008	F	6.442162902	FALSE	A02	14	1	YoungAdult
284	1	3	3	2008	F	4.509240246	TRUE	A02	14	1	YoungAdult
292	0	3	3	2008	F	4.48733744	FALSE	A02	14	1	YoungAdult
298	0	3	3	2008	F	4.424366872	FALSE	A02	14	1	YoungAdult
315	0	3	3	2008	F	2.234086242	FALSE	A02	14	1	Juvenile
358	0	3	3	2008	M	2.124572211	FALSE	A02	14	1	Juvenile
377	0	3	3	2008	F	1.98220397	FALSE	A02	14	1	Juvenile
383	0	3	3	2008	F	1.749486653	FALSE	A02	14	1	Juvenile
439	0	3	3	2008	F	1.073237509	FALSE	A02	14	1	Juvenile
489	0	3	3	2008	M	0.197125257	FALSE	A02	14	1	Infant
92	2	4	4	2008	F	16.40383299	FALSE	A02	14	1	Adult
184	0	4	4	2008	M	12.84736482	FALSE	A02	14	1	Adult
246	0	4	4	2008	F	6.769336071	FALSE	A02	14	1	YoungAdult
248	0	4	4	2008	F	6.821355236	FALSE	A02	14	1	YoungAdult
251	0	4	4	2008	F	6.525667351	FALSE	A02	14	1	YoungAdult
284	0	4	4	2008	F	4.592744695	TRUE	A02	14	1	YoungAdult
292	0	4	4	2008	F	4.570841889	FALSE	A02	14	1	YoungAdult
298	0	4	4	2008	F	4.507871321	FALSE	A02	14	1	YoungAdult
315	0	4	4	2008	F	2.317590691	FALSE	A02	14	1	Juvenile
358	0	4	4	2008	M	2.20807666	FALSE	A02	14	1	Juvenile
377	0	4	4	2008	F	2.065708419	FALSE	A02	14	1	Juvenile
383	0	4	4	2008	F	1.832991102	FALSE	A02	14	1	Juvenile
439	0	4	4	2008	F	1.156741958	FALSE	A02	14	1	Juvenile
489	0	4	4	2008	M	0.280629706	FALSE	A02	14	1	Infant
92	2	5	5	2008	F	16.48733744	FALSE	A02	15	1	Adult
184	0	5	5	2008	M	12.93086927	FALSE	A02	15	1	Adult
246	1	5	5	2008	F	6.85284052	FALSE	A02	15	1	YoungAdult
248	1	5	5	2008	F	6.904859685	FALSE	A02	15	1	YoungAdult
251	0	5	5	2008	F	6.6091718	FALSE	A02	15	1	YoungAdult
284	0	5	5	2008	F	4.676249144	TRUE	A02	15	1	YoungAdult
292	0	5	5	2008	F	4.654346338	FALSE	A02	15	1	YoungAdult
298	0	5	5	2008	F	4.59137577	FALSE	A02	15	1	YoungAdult
315	0	5	5	2008	F	2.40109514	FALSE	A02	15	1	Juvenile
358	0	5	5	2008	M	2.268309377	FALSE	A02	15	1	Juvenile
377	0	5	5	2008	F	2.149212868	FALSE	A02	15	1	Juvenile
383	0	5	5	2008	F	1.916495551	FALSE	A02	15	1	Juvenile
439	0	5	5	2008	F	1.240246407	FALSE	A02	15	1	Juvenile
486	0	5	5	2008	M	0.006844627	FALSE	A02	15	1	Infant
489	0	5	5	2008	M	0.364134155	FALSE	A02	15	1	Infant
92	0	6	6	2008	F	16.57084189	FALSE	A02	14	1	Adult
184	0	6	6	2008	M	13.01437372	FALSE	A02	14	1	Adult
246	1	6	6	2008	F	6.936344969	FALSE	A02	14	1	YoungAdult
248	0	6	6	2008	F	6.988364134	FALSE	A02	14	1	YoungAdult
251	1	6	6	2008	F	6.692676249	FALSE	A02	14	1	YoungAdult
284	0	6	6	2008	F	4.759753593	FALSE	A02	14	1	YoungAdult
292	0	6	6	2008	F	4.737850787	FALSE	A02	14	1	YoungAdult
298	0	6	6	2008	F	4.674880219	FALSE	A02	14	1	YoungAdult
315	0	6	6	2008	F	2.484599589	FALSE	A02	14	1	Juvenile
377	0	6	6	2008	F	2.232717317	FALSE	A02	14	1	Juvenile
383	0	6	6	2008	F	2	FALSE	A02	14	1	Juvenile
439	0	6	6	2008	F	1.323750856	FALSE	A02	14	1	Juvenile
486	0	6	6	2008	M	0.056125941	FALSE	A02	14	1	Infant
489	0	6	6	2008	M	0.447638604	FALSE	A02	14	1	Infant
92	0	7	7	2008	F	16.65434634	FALSE	A02	14	1	Adult
184	0	7	7	2008	M	13.09787817	FALSE	A02	14	1	Adult
246	0	7	7	2008	F	7.019849418	FALSE	A02	14	1	Adult
248	1	7	7	2008	F	7.071868583	FALSE	A02	14	1	Adult
251	0	7	7	2008	F	6.776180698	FALSE	A02	14	1	YoungAdult
284	0	7	7	2008	F	4.843258042	FALSE	A02	14	1	YoungAdult
292	0	7	7	2008	F	4.821355236	FALSE	A02	14	1	YoungAdult
298	0	7	7	2008	F	4.758384668	FALSE	A02	14	1	YoungAdult
315	0	7	7	2008	F	2.568104038	FALSE	A02	14	1	Adolescent
377	0	7	7	2008	F	2.316221766	FALSE	A02	14	1	Juvenile
383	0	7	7	2008	F	2.083504449	FALSE	A02	14	1	Juvenile
439	0	7	7	2008	F	1.407255305	FALSE	A02	14	1	Juvenile
486	0	7	7	2008	M	0.13963039	FALSE	A02	14	1	Infant
489	0	7	7	2008	M	0.531143053	FALSE	A02	14	1	Infant
92	0	8	8	2008	F	16.73921971	FALSE	A02	14	1	Adult
184	0	8	8	2008	M	13.18275154	FALSE	A02	14	1	Adult
246	1	8	8	2008	F	7.104722793	FALSE	A02	14	1	Adult
248	0	8	8	2008	F	7.156741958	FALSE	A02	14	1	Adult
251	0	8	8	2008	F	6.861054073	FALSE	A02	14	1	YoungAdult
284	0	8	8	2008	F	4.928131417	FALSE	A02	14	1	YoungAdult
292	0	8	8	2008	F	4.906228611	FALSE	A02	14	1	YoungAdult
298	0	8	8	2008	F	4.843258042	FALSE	A02	14	1	YoungAdult
315	0	8	8	2008	F	2.652977413	FALSE	A02	14	1	Adolescent
377	0	8	8	2008	F	2.40109514	FALSE	A02	14	1	Juvenile
383	0	8	8	2008	F	2.168377823	FALSE	A02	14	1	Juvenile
439	0	8	8	2008	F	1.492128679	FALSE	A02	14	1	Juvenile
486	0	8	8	2008	M	0.224503765	FALSE	A02	14	1	Infant
489	0	8	8	2008	M	0.616016427	FALSE	A02	14	1	Infant
92	0	9	9	2008	F	16.82272416	FALSE	A02	14	1	Adult
184	0	9	9	2008	M	13.26625599	FALSE	A02	14	1	Adult
246	1	9	9	2008	F	7.188227242	FALSE	A02	14	1	Adult
248	1	9	9	2008	F	7.240246407	FALSE	A02	14	1	Adult
251	0	9	9	2008	F	6.944558522	FALSE	A02	14	1	YoungAdult
284	0	9	9	2008	F	5.011635866	FALSE	A02	14	1	YoungAdult
292	0	9	9	2008	F	4.98973306	FALSE	A02	14	1	YoungAdult
298	0	9	9	2008	F	4.926762491	FALSE	A02	14	1	YoungAdult
315	1	9	9	2008	F	2.736481862	FALSE	A02	14	1	Adolescent
377	0	9	9	2008	F	2.484599589	FALSE	A02	14	1	Juvenile
383	0	9	9	2008	F	2.251882272	FALSE	A02	14	1	Juvenile
439	0	9	9	2008	F	1.575633128	FALSE	A02	14	1	Juvenile
486	0	9	9	2008	M	0.308008214	FALSE	A02	14	1	Infant
489	0	9	9	2008	M	0.699520876	FALSE	A02	14	1	Infant
92	0	10	10	2008	F	16.90622861	FALSE	A02	14	1	Adult
184	0	10	10	2008	M	13.34976044	FALSE	A02	14	1	Adult
246	1	10	10	2008	F	7.271731691	FALSE	A02	14	1	Adult
248	0	10	10	2008	F	7.323750856	FALSE	A02	14	1	Adult
251	1	10	10	2008	F	7.028062971	FALSE	A02	14	1	Adult
284	0	10	10	2008	F	5.095140315	FALSE	A02	14	1	YoungAdult
292	0	10	10	2008	F	5.073237509	FALSE	A02	14	1	YoungAdult
298	0	10	10	2008	F	5.01026694	FALSE	A02	14	1	YoungAdult
315	0	10	10	2008	F	2.819986311	FALSE	A02	14	1	Adolescent
377	1	10	10	2008	F	2.568104038	FALSE	A02	14	1	Adolescent
383	0	10	10	2008	F	2.335386721	FALSE	A02	14	1	Juvenile
439	1	10	10	2008	F	1.659137577	FALSE	A02	14	1	Juvenile
486	0	10	10	2008	M	0.391512663	FALSE	A02	14	1	Infant
489	1	10	10	2008	M	0.783025325	FALSE	A02	14	1	Infant
92	0	11	11	2008	F	16.98973306	FALSE	A02	13	1	Adult
184	0	11	11	2008	M	13.43326489	FALSE	A02	13	1	Adult
246	0	11	11	2008	F	7.35523614	FALSE	A02	13	1	Adult
248	0	11	11	2008	F	7.407255305	FALSE	A02	13	1	Adult
251	0	11	11	2008	F	7.11156742	FALSE	A02	13	1	Adult
284	0	11	11	2008	F	5.178644764	FALSE	A02	13	1	YoungAdult
292	0	11	11	2008	F	5.156741958	FALSE	A02	13	1	YoungAdult
298	0	11	11	2008	F	5.093771389	FALSE	A02	13	1	YoungAdult
315	0	11	11	2008	F	2.90349076	FALSE	A02	13	1	Adolescent
377	0	11	11	2008	F	2.651608487	FALSE	A02	13	1	Adolescent
383	0	11	11	2008	F	2.41889117	FALSE	A02	13	1	Juvenile
486	0	11	11	2008	M	0.475017112	FALSE	A02	13	1	Infant
489	0	11	11	2008	M	0.866529774	FALSE	A02	13	1	Infant
92	0	12	12	2008	F	17.07323751	FALSE	A02	13	1	Adult
184	0	12	12	2008	M	13.51676934	FALSE	A02	13	1	Adult
246	0	12	12	2008	F	7.438740589	FALSE	A02	13	1	Adult
248	0	12	12	2008	F	7.490759754	FALSE	A02	13	1	Adult
251	1	12	12	2008	F	7.195071869	FALSE	A02	13	1	Adult
284	0	12	12	2008	F	5.262149213	TRUE	A02	13	1	YoungAdult
292	0	12	12	2008	F	5.240246407	FALSE	A02	13	1	YoungAdult
298	0	12	12	2008	F	5.177275838	FALSE	A02	13	1	YoungAdult
315	0	12	12	2008	F	2.986995209	FALSE	A02	13	1	Adolescent
377	0	12	12	2008	F	2.735112936	FALSE	A02	13	1	Adolescent
383	0	12	12	2008	F	2.502395619	FALSE	A02	13	1	Adolescent
486	0	12	12	2008	M	0.558521561	FALSE	A02	13	1	Infant
489	0	12	12	2008	M	0.950034223	FALSE	A02	13	1	Infant
92	0	13	1	2009	F	17.15811088	FALSE	A02	13	1	Adult
184	0	13	1	2009	M	13.60164271	FALSE	A02	13	1	Adult
246	0	13	1	2009	F	7.523613963	FALSE	A02	13	1	Adult
248	0	13	1	2009	F	7.575633128	FALSE	A02	13	1	Adult
251	1	13	1	2009	F	7.279945243	FALSE	A02	13	1	Adult
284	0	13	1	2009	F	5.347022587	TRUE	A02	13	1	YoungAdult
292	1	13	1	2009	F	5.325119781	FALSE	A02	13	1	YoungAdult
298	0	13	1	2009	F	5.262149213	FALSE	A02	13	1	YoungAdult
315	0	13	1	2009	F	3.071868583	FALSE	A02	13	1	Adolescent
377	1	13	1	2009	F	2.819986311	FALSE	A02	13	1	Adolescent
383	0	13	1	2009	F	2.587268994	FALSE	A02	13	1	Adolescent
486	0	13	1	2009	M	0.643394935	FALSE	A02	13	1	Infant
489	0	13	1	2009	M	1.034907598	FALSE	A02	13	1	Juvenile
92	0	14	2	2009	F	17.23887748	FALSE	A02	13	1	Adult
184	0	14	2	2009	M	13.68240931	FALSE	A02	13	1	Adult
246	1	14	2	2009	F	7.604380561	FALSE	A02	13	1	Adult
248	0	14	2	2009	F	7.656399726	FALSE	A02	13	1	Adult
251	0	14	2	2009	F	7.360711841	FALSE	A02	13	1	Adult
284	0	14	2	2009	F	5.427789185	TRUE	A02	13	1	YoungAdult
292	0	14	2	2009	F	5.405886379	FALSE	A02	13	1	YoungAdult
298	0	14	2	2009	F	5.342915811	FALSE	A02	13	1	YoungAdult
315	0	14	2	2009	F	3.152635181	FALSE	A02	13	1	Adolescent
377	0	14	2	2009	F	2.900752909	FALSE	A02	13	1	Adolescent
383	0	14	2	2009	F	2.668035592	FALSE	A02	13	1	Adolescent
486	0	14	2	2009	M	0.724161533	FALSE	A02	13	1	Infant
489	0	14	2	2009	M	1.115674196	FALSE	A02	13	1	Juvenile
92	0	15	3	2009	F	17.31964408	FALSE	A02	13	1	Adult
184	0	15	3	2009	M	13.76317591	FALSE	A02	13	1	Adult
246	1	15	3	2009	F	7.685147159	FALSE	A02	13	1	Adult
248	1	15	3	2009	F	7.737166324	FALSE	A02	13	1	Adult
251	0	15	3	2009	F	7.441478439	FALSE	A02	13	1	Adult
284	0	15	3	2009	F	5.508555784	TRUE	A02	13	1	YoungAdult
292	0	15	3	2009	F	5.486652977	FALSE	A02	13	1	YoungAdult
298	0	15	3	2009	F	5.423682409	FALSE	A02	13	1	YoungAdult
315	0	15	3	2009	F	3.23340178	FALSE	A02	13	1	Adolescent
377	0	15	3	2009	F	2.981519507	FALSE	A02	13	1	Adolescent
383	0	15	3	2009	F	2.74880219	FALSE	A02	13	1	Adolescent
486	0	15	3	2009	M	0.804928131	FALSE	A02	13	1	Infant
489	0	15	3	2009	M	1.196440794	FALSE	A02	13	1	Juvenile
92	0	16	4	2009	F	17.40314853	FALSE	A02	13	1	Adult
184	0	16	4	2009	M	13.84668036	FALSE	A02	13	1	Adult
246	0	16	4	2009	F	7.768651608	FALSE	A02	13	1	Adult
248	1	16	4	2009	F	7.820670773	FALSE	A02	13	1	Adult
251	0	16	4	2009	F	7.524982888	FALSE	A02	13	1	Adult
284	0	16	4	2009	F	5.592060233	TRUE	A02	13	1	YoungAdult
292	0	16	4	2009	F	5.570157426	FALSE	A02	13	1	YoungAdult
298	0	16	4	2009	F	5.507186858	FALSE	A02	13	1	YoungAdult
315	0	16	4	2009	F	3.316906229	FALSE	A02	13	1	Adolescent
377	1	16	4	2009	F	3.065023956	FALSE	A02	13	1	Adolescent
383	1	16	4	2009	F	2.832306639	FALSE	A02	13	1	Adolescent
486	0	16	4	2009	M	0.88843258	FALSE	A02	13	1	Infant
489	0	16	4	2009	M	1.279945243	FALSE	A02	13	1	Juvenile
92	0	17	5	2009	F	17.48665298	FALSE	A02	13	1	Adult
184	0	17	5	2009	M	13.9301848	FALSE	A02	13	1	Adult
246	0	17	5	2009	F	7.852156057	FALSE	A02	13	1	Adult
248	0	17	5	2009	F	7.904175222	FALSE	A02	13	1	Adult
251	0	17	5	2009	F	7.608487337	FALSE	A02	13	1	Adult
284	0	17	5	2009	F	5.675564682	TRUE	A02	13	1	YoungAdult
292	0	17	5	2009	F	5.653661875	FALSE	A02	13	1	YoungAdult
298	0	17	5	2009	F	5.590691307	FALSE	A02	13	1	YoungAdult
315	0	17	5	2009	F	3.400410678	FALSE	A02	13	1	Adolescent
377	0	17	5	2009	F	3.148528405	FALSE	A02	13	1	Adolescent
383	0	17	5	2009	F	2.915811088	FALSE	A02	13	1	Adolescent
486	0	17	5	2009	M	0.971937029	FALSE	A02	13	1	Infant
489	0	17	5	2009	M	1.363449692	FALSE	A02	13	1	Juvenile
92	0	18	6	2009	F	17.57015743	FALSE	A02	14	1	Adult
184	0	18	6	2009	M	14.01368925	FALSE	A02	14	1	Adult
246	0	18	6	2009	F	7.935660507	FALSE	A02	14	1	Adult
248	0	18	6	2009	F	7.987679671	FALSE	A02	14	1	Adult
251	0	18	6	2009	F	7.691991786	FALSE	A02	14	1	Adult
284	0	18	6	2009	F	5.759069131	TRUE	A02	14	1	YoungAdult
292	0	18	6	2009	F	5.737166324	FALSE	A02	14	1	YoungAdult
298	0	18	6	2009	F	5.674195756	FALSE	A02	14	1	YoungAdult
315	0	18	6	2009	F	3.483915127	FALSE	A02	14	1	Adolescent
377	0	18	6	2009	F	3.232032854	FALSE	A02	14	1	Adolescent
383	0	18	6	2009	F	2.999315537	FALSE	A02	14	1	Adolescent
486	0	18	6	2009	M	1.055441478	FALSE	A02	14	1	Juvenile
489	0	18	6	2009	M	1.446954141	FALSE	A02	14	1	Juvenile
505	0	18	6	2009	F	0.028747433	FALSE	A02	14	1	Infant
92	0	19	7	2009	F	17.65366188	FALSE	A02	14	1	Adult
184	0	19	7	2009	M	14.0971937	FALSE	A02	14	1	Adult
246	1	19	7	2009	F	8.019164956	FALSE	A02	14	1	Adult
248	0	19	7	2009	F	8.07118412	FALSE	A02	14	1	Adult
251	0	19	7	2009	F	7.775496235	FALSE	A02	14	1	Adult
284	0	19	7	2009	F	5.84257358	FALSE	A02	14	1	YoungAdult
292	0	19	7	2009	F	5.820670773	FALSE	A02	14	1	YoungAdult
298	0	19	7	2009	F	5.757700205	FALSE	A02	14	1	YoungAdult
315	0	19	7	2009	F	3.567419576	FALSE	A02	14	1	Adolescent
377	0	19	7	2009	F	3.315537303	FALSE	A02	14	1	Adolescent
383	0	19	7	2009	F	3.082819986	FALSE	A02	14	1	Adolescent
486	0	19	7	2009	M	1.138945927	FALSE	A02	14	1	Juvenile
489	0	19	7	2009	M	1.53045859	FALSE	A02	14	1	Juvenile
505	0	19	7	2009	F	0.101300479	FALSE	A02	14	1	Infant
92	1	20	8	2009	F	17.73853525	FALSE	A02	12	1	Adult
184	0	20	8	2009	M	14.18206708	FALSE	A02	12	1	Adult
[truncated: 28,645 more rows]
