# Supplementary material for: Factors Associated with Injury Rate and Pregnancy Success in Rhesus Macaques
Source: Biology (Basel). 2022 Jun 28;11(7):979. doi: 10.3390/biology11070979 (PMC9311521; doi:10.3390/biology11070979)
Supplement: Supplementary file 1 [file biology-11-00979-s001.zip › Supplementary_Data_Results_Data_S2.csv]

ID_Ind	Injury	Date_Ind	Month_Ind	Season	Year	Age	Status	isPreg	Unique_Group_ID	Group_Size	Females	Oldest_Female	Group_MaleID	Group_MaleAge	Group_NewMale	Kinship	UnrelatedFemales	AgeClass	Conception	Pregnant	Infant	Group_MaleWeight
254	0	1	1	DecFeb	2008	5.834360027	Pregnant	TRUE	A01	19	10	5.900068446	JUDD	7.318275154	Established	0	TRUE	YoungAdult	FALSE	1	1
255	0	1	1	DecFeb	2008	5.571526352	Infant	FALSE	A01	19	10	5.900068446	JUDD	7.318275154	Established	0	TRUE	YoungAdult	FALSE	0	1
257	0	1	1	DecFeb	2008	5.84257358	Infant	FALSE	A01	19	10	5.900068446	JUDD	7.318275154	Established	0	TRUE	YoungAdult	FALSE	0	1
258	0	1	1	DecFeb	2008	5.295003422	Pregnant	TRUE	A01	19	10	5.900068446	JUDD	7.318275154	Established	0	TRUE	YoungAdult	FALSE	1	0
260	0	1	1	DecFeb	2008	5.785078713	Cycling	FALSE	A01	19	10	5.900068446	JUDD	7.318275154	Established	0	TRUE	YoungAdult	FALSE	0	0
264	0	1	1	DecFeb	2008	5.900068446	Pregnant	TRUE	A01	19	10	5.900068446	JUDD	7.318275154	Established	0	TRUE	YoungAdult	FALSE	1	0
267	0	1	1	DecFeb	2008	5.782340862	Infant	TRUE	A01	19	10	5.900068446	JUDD	7.318275154	Established	0	TRUE	YoungAdult	TRUE	0	1
285	0	1	1	DecFeb	2008	4.744695414	Pregnant	TRUE	A01	19	10	5.900068446	JUDD	7.318275154	Established	0	TRUE	YoungAdult	FALSE	1	1
286	0	1	1	DecFeb	2008	4.936344969	Pregnant	TRUE	A01	19	10	5.900068446	JUDD	7.318275154	Established	0	TRUE	YoungAdult	FALSE	1	1
287	0	1	1	DecFeb	2008	4.673511294	Pregnant	TRUE	A01	19	10	5.900068446	JUDD	7.318275154	Established	0	TRUE	YoungAdult	FALSE	1	1
254	0	2	2	DecFeb	2008	5.916495551	Pregnant	TRUE	A01	20	10	5.98220397	JUDD	7.400410678	Established	0	TRUE	YoungAdult	FALSE	1	1
255	0	2	2	DecFeb	2008	5.653661875	Infant	FALSE	A01	20	10	5.98220397	JUDD	7.400410678	Established	0	TRUE	YoungAdult	FALSE	0	1
257	0	2	2	DecFeb	2008	5.924709103	Infant	FALSE	A01	20	10	5.98220397	JUDD	7.400410678	Established	0	TRUE	YoungAdult	FALSE	0	1
258	0	2	2	DecFeb	2008	5.377138946	Infant	FALSE	A01	20	10	5.98220397	JUDD	7.400410678	Established	0	TRUE	YoungAdult	FALSE	0	1
260	0	2	2	DecFeb	2008	5.867214237	Cycling	FALSE	A01	20	10	5.98220397	JUDD	7.400410678	Established	0	TRUE	YoungAdult	FALSE	0	0
264	0	2	2	DecFeb	2008	5.98220397	Pregnant	TRUE	A01	20	10	5.98220397	JUDD	7.400410678	Established	0	TRUE	YoungAdult	FALSE	1	0
267	0	2	2	DecFeb	2008	5.864476386	Pregnant	TRUE	A01	20	10	5.98220397	JUDD	7.400410678	Established	0	TRUE	YoungAdult	FALSE	1	1
285	0	2	2	DecFeb	2008	4.826830938	Pregnant	TRUE	A01	20	10	5.98220397	JUDD	7.400410678	Established	0	TRUE	YoungAdult	FALSE	1	1
286	0	2	2	DecFeb	2008	5.018480493	Pregnant	TRUE	A01	20	10	5.98220397	JUDD	7.400410678	Established	0	TRUE	YoungAdult	FALSE	1	1
287	0	2	2	DecFeb	2008	4.755646817	Pregnant	TRUE	A01	20	10	5.98220397	JUDD	7.400410678	Established	0	TRUE	YoungAdult	FALSE	1	1
254	0	3	3	MarMay	2008	5.998631075	Pregnant	TRUE	A01	22	10	6.064339493	JUDD	7.482546201	Established	0	TRUE	YoungAdult	FALSE	1	1
255	0	3	3	MarMay	2008	5.735797399	Infant	FALSE	A01	22	10	6.064339493	JUDD	7.482546201	Established	0	TRUE	YoungAdult	FALSE	0	1
257	0	3	3	MarMay	2008	6.006844627	Cycling	FALSE	A01	22	10	6.064339493	JUDD	7.482546201	Established	0	TRUE	YoungAdult	FALSE	0	0
258	0	3	3	MarMay	2008	5.45927447	Infant	FALSE	A01	22	10	6.064339493	JUDD	7.482546201	Established	0	TRUE	YoungAdult	FALSE	0	1
260	0	3	3	MarMay	2008	5.94934976	Cycling	FALSE	A01	22	10	6.064339493	JUDD	7.482546201	Established	0	TRUE	YoungAdult	FALSE	0	0
264	0	3	3	MarMay	2008	6.064339493	Infant	FALSE	A01	22	10	6.064339493	JUDD	7.482546201	Established	0	TRUE	YoungAdult	FALSE	0	1
267	0	3	3	MarMay	2008	5.94661191	Pregnant	TRUE	A01	22	10	6.064339493	JUDD	7.482546201	Established	0	TRUE	YoungAdult	FALSE	1	1
285	0	3	3	MarMay	2008	4.908966461	Pregnant	TRUE	A01	22	10	6.064339493	JUDD	7.482546201	Established	0	TRUE	YoungAdult	FALSE	1	1
286	0	3	3	MarMay	2008	5.100616016	Pregnant	TRUE	A01	22	10	6.064339493	JUDD	7.482546201	Established	0	TRUE	YoungAdult	FALSE	1	1
287	0	3	3	MarMay	2008	4.837782341	Pregnant	TRUE	A01	22	10	6.064339493	JUDD	7.482546201	Established	0	TRUE	YoungAdult	FALSE	1	1
254	0	4	4	MarMay	2008	6.082135524	Infant	FALSE	A01	20	10	6.147843943	JUDD	7.56605065	Established	0	TRUE	YoungAdult	FALSE	0	1
255	0	4	4	MarMay	2008	5.819301848	Cycling	FALSE	A01	20	10	6.147843943	JUDD	7.56605065	Established	0	TRUE	YoungAdult	FALSE	0	0
257	0	4	4	MarMay	2008	6.090349076	Cycling	FALSE	A01	20	10	6.147843943	JUDD	7.56605065	Established	0	TRUE	YoungAdult	FALSE	0	0
258	0	4	4	MarMay	2008	5.542778919	Infant	FALSE	A01	20	10	6.147843943	JUDD	7.56605065	Established	0	TRUE	YoungAdult	FALSE	0	1
260	0	4	4	MarMay	2008	6.032854209	Cycling	FALSE	A01	20	10	6.147843943	JUDD	7.56605065	Established	0	TRUE	YoungAdult	FALSE	0	0
264	1	4	4	MarMay	2008	6.147843943	Infant	FALSE	A01	20	10	6.147843943	JUDD	7.56605065	Established	0	TRUE	YoungAdult	FALSE	0	1
267	0	4	4	MarMay	2008	6.030116359	Pregnant	TRUE	A01	20	10	6.147843943	JUDD	7.56605065	Established	0	TRUE	YoungAdult	FALSE	1	1
285	0	4	4	MarMay	2008	4.99247091	Infant	FALSE	A01	20	10	6.147843943	JUDD	7.56605065	Established	0	TRUE	YoungAdult	FALSE	0	1
286	0	4	4	MarMay	2008	5.184120465	Pregnant	TRUE	A01	20	10	6.147843943	JUDD	7.56605065	Established	0	TRUE	YoungAdult	FALSE	1	1
287	1	4	4	MarMay	2008	4.92128679	Pregnant	TRUE	A01	20	10	6.147843943	JUDD	7.56605065	Established	0	TRUE	YoungAdult	FALSE	1	1
254	1	5	5	MarMay	2008	6.165639973	Infant	FALSE	A01	22	10	6.231348392	JUDD	7.649555099	Established	0	TRUE	YoungAdult	FALSE	0	1
255	0	5	5	MarMay	2008	5.902806297	Cycling	FALSE	A01	22	10	6.231348392	JUDD	7.649555099	Established	0	TRUE	YoungAdult	FALSE	0	0
257	0	5	5	MarMay	2008	6.173853525	Cycling	FALSE	A01	22	10	6.231348392	JUDD	7.649555099	Established	0	TRUE	YoungAdult	FALSE	0	0
258	0	5	5	MarMay	2008	5.626283368	Infant	FALSE	A01	22	10	6.231348392	JUDD	7.649555099	Established	0	TRUE	YoungAdult	FALSE	0	1
260	0	5	5	MarMay	2008	6.116358658	Cycling	FALSE	A01	22	10	6.231348392	JUDD	7.649555099	Established	0	TRUE	YoungAdult	FALSE	0	0
264	0	5	5	MarMay	2008	6.231348392	Infant	FALSE	A01	22	10	6.231348392	JUDD	7.649555099	Established	0	TRUE	YoungAdult	FALSE	0	1
267	0	5	5	MarMay	2008	6.113620808	Pregnant	TRUE	A01	22	10	6.231348392	JUDD	7.649555099	Established	0	TRUE	YoungAdult	FALSE	1	1
285	0	5	5	MarMay	2008	5.075975359	Infant	FALSE	A01	22	10	6.231348392	JUDD	7.649555099	Established	0	TRUE	YoungAdult	FALSE	0	1
286	0	5	5	MarMay	2008	5.267624914	Pregnant	TRUE	A01	22	10	6.231348392	JUDD	7.649555099	Established	0	TRUE	YoungAdult	FALSE	1	0
287	0	5	5	MarMay	2008	5.004791239	Pregnant	TRUE	A01	22	10	6.231348392	JUDD	7.649555099	Established	0	TRUE	YoungAdult	FALSE	1	0
254	0	6	6	JunAug	2008	6.249144422	Infant	FALSE	A01	23	10	6.314852841	JUDD	7.733059548	Established	0	TRUE	YoungAdult	FALSE	0	1
255	0	6	6	JunAug	2008	5.986310746	Cycling	FALSE	A01	23	10	6.314852841	JUDD	7.733059548	Established	0	TRUE	YoungAdult	FALSE	0	0
257	0	6	6	JunAug	2008	6.257357974	Cycling	FALSE	A01	23	10	6.314852841	JUDD	7.733059548	Established	0	TRUE	YoungAdult	FALSE	0	0
258	0	6	6	JunAug	2008	5.709787817	Infant	FALSE	A01	23	10	6.314852841	JUDD	7.733059548	Established	0	TRUE	YoungAdult	FALSE	0	1
260	0	6	6	JunAug	2008	6.199863107	Cycling	FALSE	A01	23	10	6.314852841	JUDD	7.733059548	Established	0	TRUE	YoungAdult	FALSE	0	0
264	1	6	6	JunAug	2008	6.314852841	Infant	FALSE	A01	23	10	6.314852841	JUDD	7.733059548	Established	0	TRUE	YoungAdult	FALSE	0	1
267	1	6	6	JunAug	2008	6.197125257	Pregnant	TRUE	A01	23	10	6.314852841	JUDD	7.733059548	Established	0	TRUE	YoungAdult	FALSE	1	1
285	0	6	6	JunAug	2008	5.159479808	Infant	FALSE	A01	23	10	6.314852841	JUDD	7.733059548	Established	0	TRUE	YoungAdult	FALSE	0	1
286	0	6	6	JunAug	2008	5.351129363	Infant	FALSE	A01	23	10	6.314852841	JUDD	7.733059548	Established	0	TRUE	YoungAdult	FALSE	0	1
287	0	6	6	JunAug	2008	5.088295688	Infant	FALSE	A01	23	10	6.314852841	JUDD	7.733059548	Established	0	TRUE	YoungAdult	FALSE	0	1
254	0	7	7	JunAug	2008	6.332648871	Infant	FALSE	A01	20	10	6.39835729	JUDD	7.816563997	Established	0	TRUE	YoungAdult	FALSE	0	1
255	0	7	7	JunAug	2008	6.069815195	Cycling	FALSE	A01	20	10	6.39835729	JUDD	7.816563997	Established	0	TRUE	YoungAdult	FALSE	0	0
257	0	7	7	JunAug	2008	6.340862423	Cycling	FALSE	A01	20	10	6.39835729	JUDD	7.816563997	Established	0	TRUE	YoungAdult	FALSE	0	0
258	0	7	7	JunAug	2008	5.793292266	Infant	FALSE	A01	20	10	6.39835729	JUDD	7.816563997	Established	0	TRUE	YoungAdult	FALSE	0	1
260	0	7	7	JunAug	2008	6.283367556	Cycling	FALSE	A01	20	10	6.39835729	JUDD	7.816563997	Established	0	TRUE	YoungAdult	FALSE	0	0
264	0	7	7	JunAug	2008	6.39835729	Infant	FALSE	A01	20	10	6.39835729	JUDD	7.816563997	Established	0	TRUE	YoungAdult	FALSE	0	1
267	0	7	7	JunAug	2008	6.280629706	Infant	FALSE	A01	20	10	6.39835729	JUDD	7.816563997	Established	0	TRUE	YoungAdult	FALSE	0	1
285	0	7	7	JunAug	2008	5.242984257	Infant	FALSE	A01	20	10	6.39835729	JUDD	7.816563997	Established	0	TRUE	YoungAdult	FALSE	0	1
286	0	7	7	JunAug	2008	5.434633812	Infant	FALSE	A01	20	10	6.39835729	JUDD	7.816563997	Established	0	TRUE	YoungAdult	FALSE	0	1
287	0	7	7	JunAug	2008	5.171800137	Infant	FALSE	A01	20	10	6.39835729	JUDD	7.816563997	Established	0	TRUE	YoungAdult	FALSE	0	1
254	0	8	8	JunAug	2008	6.417522245	Infant	FALSE	A01	20	10	6.483230664	JUDD	7.901437372	Established	0	TRUE	YoungAdult	FALSE	0	1
255	0	8	8	JunAug	2008	6.154688569	Cycling	FALSE	A01	20	10	6.483230664	JUDD	7.901437372	Established	0	TRUE	YoungAdult	FALSE	0	0
257	0	8	8	JunAug	2008	6.425735797	Cycling	FALSE	A01	20	10	6.483230664	JUDD	7.901437372	Established	0	TRUE	YoungAdult	FALSE	0	0
258	0	8	8	JunAug	2008	5.87816564	Infant	FALSE	A01	20	10	6.483230664	JUDD	7.901437372	Established	0	TRUE	YoungAdult	FALSE	0	1
260	0	8	8	JunAug	2008	6.368240931	Cycling	FALSE	A01	20	10	6.483230664	JUDD	7.901437372	Established	0	TRUE	YoungAdult	FALSE	0	0
264	0	8	8	JunAug	2008	6.483230664	Infant	FALSE	A01	20	10	6.483230664	JUDD	7.901437372	Established	0	TRUE	YoungAdult	FALSE	0	1
267	0	8	8	JunAug	2008	6.36550308	Infant	FALSE	A01	20	10	6.483230664	JUDD	7.901437372	Established	0	TRUE	YoungAdult	FALSE	0	1
285	0	8	8	JunAug	2008	5.327857632	Infant	FALSE	A01	20	10	6.483230664	JUDD	7.901437372	Established	0	TRUE	YoungAdult	FALSE	0	1
286	0	8	8	JunAug	2008	5.519507187	Infant	FALSE	A01	20	10	6.483230664	JUDD	7.901437372	Established	0	TRUE	YoungAdult	FALSE	0	1
287	0	8	8	JunAug	2008	5.256673511	Infant	FALSE	A01	20	10	6.483230664	JUDD	7.901437372	Established	0	TRUE	YoungAdult	FALSE	0	1
254	0	9	9	SepNov	2008	6.501026694	Infant	FALSE	A01	20	10	6.566735113	JUDD	7.984941821	Established	0	TRUE	YoungAdult	FALSE	0	1
255	0	9	9	SepNov	2008	6.238193018	Cycling	FALSE	A01	20	10	6.566735113	JUDD	7.984941821	Established	0	TRUE	YoungAdult	FALSE	0	0
257	0	9	9	SepNov	2008	6.509240246	Cycling	FALSE	A01	20	10	6.566735113	JUDD	7.984941821	Established	0	TRUE	YoungAdult	FALSE	0	0
258	0	9	9	SepNov	2008	5.961670089	Infant	FALSE	A01	20	10	6.566735113	JUDD	7.984941821	Established	0	TRUE	YoungAdult	FALSE	0	1
260	0	9	9	SepNov	2008	6.45174538	Cycling	FALSE	A01	20	10	6.566735113	JUDD	7.984941821	Established	0	TRUE	YoungAdult	FALSE	0	0
264	0	9	9	SepNov	2008	6.566735113	Infant	FALSE	A01	20	10	6.566735113	JUDD	7.984941821	Established	0	TRUE	YoungAdult	FALSE	0	1
267	0	9	9	SepNov	2008	6.449007529	Infant	FALSE	A01	20	10	6.566735113	JUDD	7.984941821	Established	0	TRUE	YoungAdult	FALSE	0	1
285	0	9	9	SepNov	2008	5.411362081	Infant	FALSE	A01	20	10	6.566735113	JUDD	7.984941821	Established	0	TRUE	YoungAdult	FALSE	0	1
286	1	9	9	SepNov	2008	5.603011636	Infant	FALSE	A01	20	10	6.566735113	JUDD	7.984941821	Established	0	TRUE	YoungAdult	FALSE	0	1
287	0	9	9	SepNov	2008	5.34017796	Infant	FALSE	A01	20	10	6.566735113	JUDD	7.984941821	Established	0	TRUE	YoungAdult	FALSE	0	1
254	0	10	10	SepNov	2008	6.584531143	Infant	FALSE	A01	20	10	6.650239562	JUDD	8.06844627	Established	0	TRUE	YoungAdult	FALSE	0	1
255	0	10	10	SepNov	2008	6.321697467	Cycling	FALSE	A01	20	10	6.650239562	JUDD	8.06844627	Established	0	TRUE	YoungAdult	FALSE	0	0
257	0	10	10	SepNov	2008	6.592744695	Cycling	FALSE	A01	20	10	6.650239562	JUDD	8.06844627	Established	0	TRUE	YoungAdult	FALSE	0	0
258	0	10	10	SepNov	2008	6.045174538	Infant	FALSE	A01	20	10	6.650239562	JUDD	8.06844627	Established	0	TRUE	YoungAdult	FALSE	0	1
260	0	10	10	SepNov	2008	6.535249829	Cycling	FALSE	A01	20	10	6.650239562	JUDD	8.06844627	Established	0	TRUE	YoungAdult	FALSE	0	0
264	1	10	10	SepNov	2008	6.650239562	Infant	FALSE	A01	20	10	6.650239562	JUDD	8.06844627	Established	0	TRUE	YoungAdult	FALSE	0	1
267	0	10	10	SepNov	2008	6.532511978	Infant	FALSE	A01	20	10	6.650239562	JUDD	8.06844627	Established	0	TRUE	YoungAdult	FALSE	0	1
285	0	10	10	SepNov	2008	5.49486653	Infant	FALSE	A01	20	10	6.650239562	JUDD	8.06844627	Established	0	TRUE	YoungAdult	FALSE	0	1
286	0	10	10	SepNov	2008	5.686516085	Infant	FALSE	A01	20	10	6.650239562	JUDD	8.06844627	Established	0	TRUE	YoungAdult	FALSE	0	1
287	0	10	10	SepNov	2008	5.423682409	Infant	FALSE	A01	20	10	6.650239562	JUDD	8.06844627	Established	0	TRUE	YoungAdult	FALSE	0	1
254	0	11	11	SepNov	2008	6.668035592	Infant	FALSE	A01	18	10	6.733744011	JUDD	8.151950719	Established	0	TRUE	YoungAdult	FALSE	0	1
255	0	11	11	SepNov	2008	6.405201916	Cycling	FALSE	A01	18	10	6.733744011	JUDD	8.151950719	Established	0	TRUE	YoungAdult	FALSE	0	0
257	0	11	11	SepNov	2008	6.676249144	Cycling	FALSE	A01	18	10	6.733744011	JUDD	8.151950719	Established	0	TRUE	YoungAdult	FALSE	0	0
258	0	11	11	SepNov	2008	6.128678987	Pregnant	TRUE	A01	18	10	6.733744011	JUDD	8.151950719	Established	0	TRUE	YoungAdult	FALSE	1	1
260	0	11	11	SepNov	2008	6.618754278	Cycling	FALSE	A01	18	10	6.733744011	JUDD	8.151950719	Established	0	TRUE	YoungAdult	FALSE	0	0
264	0	11	11	SepNov	2008	6.733744011	Infant	TRUE	A01	18	10	6.733744011	JUDD	8.151950719	Established	0	TRUE	YoungAdult	TRUE	0	1
267	0	11	11	SepNov	2008	6.616016427	Infant	FALSE	A01	18	10	6.733744011	JUDD	8.151950719	Established	0	TRUE	YoungAdult	FALSE	0	1
285	0	11	11	SepNov	2008	5.578370979	Infant	FALSE	A01	18	10	6.733744011	JUDD	8.151950719	Established	0	TRUE	YoungAdult	FALSE	0	1
286	0	11	11	SepNov	2008	5.770020534	Infant	FALSE	A01	18	10	6.733744011	JUDD	8.151950719	Established	0	TRUE	YoungAdult	FALSE	0	1
287	0	11	11	SepNov	2008	5.507186858	Infant	TRUE	A01	18	10	6.733744011	JUDD	8.151950719	Established	0	TRUE	YoungAdult	TRUE	0	1
254	0	12	12	DecFeb	2008	6.751540041	Infant	TRUE	A01	18	10	6.81724846	JUDD	8.235455168	Established	0	TRUE	YoungAdult	TRUE	0	1
255	0	12	12	DecFeb	2008	6.488706366	Cycling	FALSE	A01	18	10	6.81724846	JUDD	8.235455168	Established	0	TRUE	YoungAdult	FALSE	0	0
257	0	12	12	DecFeb	2008	6.759753593	Cycling	FALSE	A01	18	10	6.81724846	JUDD	8.235455168	Established	0	TRUE	YoungAdult	FALSE	0	0
258	0	12	12	DecFeb	2008	6.212183436	Pregnant	TRUE	A01	18	10	6.81724846	JUDD	8.235455168	Established	0	TRUE	YoungAdult	FALSE	1	1
260	0	12	12	DecFeb	2008	6.702258727	Cycling	FALSE	A01	18	10	6.81724846	JUDD	8.235455168	Established	0	TRUE	YoungAdult	FALSE	0	0
264	0	12	12	DecFeb	2008	6.81724846	Pregnant	TRUE	A01	18	10	6.81724846	JUDD	8.235455168	Established	0	TRUE	YoungAdult	FALSE	1	1
267	0	12	12	DecFeb	2008	6.699520876	Infant	FALSE	A01	18	10	6.81724846	JUDD	8.235455168	Established	0	TRUE	YoungAdult	FALSE	0	1
285	0	12	12	DecFeb	2008	5.661875428	Infant	FALSE	A01	18	10	6.81724846	JUDD	8.235455168	Established	0	TRUE	YoungAdult	FALSE	0	1
286	0	12	12	DecFeb	2008	5.853524983	Infant	FALSE	A01	18	10	6.81724846	JUDD	8.235455168	Established	0	TRUE	YoungAdult	FALSE	0	1
287	0	12	12	DecFeb	2008	5.590691307	Pregnant	TRUE	A01	18	10	6.81724846	JUDD	8.235455168	Established	0	TRUE	YoungAdult	FALSE	1	1
254	0	13	1	DecFeb	2009	6.836413415	Pregnant	TRUE	A01	18	10	6.902121834	JUDD	8.320328542	Established	0	TRUE	YoungAdult	FALSE	1	1
255	0	13	1	DecFeb	2009	6.57357974	Cycling	FALSE	A01	18	10	6.902121834	JUDD	8.320328542	Established	0	TRUE	YoungAdult	FALSE	0	0
257	0	13	1	DecFeb	2009	6.844626968	Cycling	FALSE	A01	18	10	6.902121834	JUDD	8.320328542	Established	0	TRUE	YoungAdult	FALSE	0	0
258	0	13	1	DecFeb	2009	6.29705681	Pregnant	TRUE	A01	18	10	6.902121834	JUDD	8.320328542	Established	0	TRUE	YoungAdult	FALSE	1	1
260	0	13	1	DecFeb	2009	6.787132101	Cycling	FALSE	A01	18	10	6.902121834	JUDD	8.320328542	Established	0	TRUE	YoungAdult	FALSE	0	0
264	0	13	1	DecFeb	2009	6.902121834	Pregnant	TRUE	A01	18	10	6.902121834	JUDD	8.320328542	Established	0	TRUE	YoungAdult	FALSE	1	1
267	0	13	1	DecFeb	2009	6.784394251	Infant	FALSE	A01	18	10	6.902121834	JUDD	8.320328542	Established	0	TRUE	YoungAdult	FALSE	0	1
285	0	13	1	DecFeb	2009	5.746748802	Infant	FALSE	A01	18	10	6.902121834	JUDD	8.320328542	Established	0	TRUE	YoungAdult	FALSE	0	1
286	0	13	1	DecFeb	2009	5.938398357	Infant	TRUE	A01	18	10	6.902121834	JUDD	8.320328542	Established	0	TRUE	YoungAdult	TRUE	0	1
287	0	13	1	DecFeb	2009	5.675564682	Pregnant	TRUE	A01	18	10	6.902121834	JUDD	8.320328542	Established	0	TRUE	YoungAdult	FALSE	1	1
254	0	14	2	DecFeb	2009	6.917180014	Pregnant	TRUE	A01	18	10	6.982888433	JUDD	8.40109514	Established	0	TRUE	YoungAdult	FALSE	1	1
255	0	14	2	DecFeb	2009	6.654346338	Cycling	FALSE	A01	18	10	6.982888433	JUDD	8.40109514	Established	0	TRUE	YoungAdult	FALSE	0	0
257	0	14	2	DecFeb	2009	6.925393566	Cycling	FALSE	A01	18	10	6.982888433	JUDD	8.40109514	Established	0	TRUE	YoungAdult	FALSE	0	0
258	0	14	2	DecFeb	2009	6.377823409	Pregnant	TRUE	A01	18	10	6.982888433	JUDD	8.40109514	Established	0	TRUE	YoungAdult	FALSE	1	0
260	0	14	2	DecFeb	2009	6.8678987	Cycling	FALSE	A01	18	10	6.982888433	JUDD	8.40109514	Established	0	TRUE	YoungAdult	FALSE	0	0
264	0	14	2	DecFeb	2009	6.982888433	Pregnant	TRUE	A01	18	10	6.982888433	JUDD	8.40109514	Established	0	TRUE	YoungAdult	FALSE	1	1
267	0	14	2	DecFeb	2009	6.865160849	Infant	FALSE	A01	18	10	6.982888433	JUDD	8.40109514	Established	0	TRUE	YoungAdult	FALSE	0	1
285	0	14	2	DecFeb	2009	5.8275154	Infant	FALSE	A01	18	10	6.982888433	JUDD	8.40109514	Established	0	TRUE	YoungAdult	FALSE	0	1
286	0	14	2	DecFeb	2009	6.019164956	Pregnant	TRUE	A01	18	10	6.982888433	JUDD	8.40109514	Established	0	TRUE	YoungAdult	FALSE	1	1
287	0	14	2	DecFeb	2009	5.75633128	Pregnant	TRUE	A01	18	10	6.982888433	JUDD	8.40109514	Established	0	TRUE	YoungAdult	FALSE	1	1
254	0	15	3	MarMay	2009	6.997946612	Pregnant	TRUE	A01	18	10	7.063655031	JUDD	8.481861739	Established	0	TRUE	YoungAdult	FALSE	1	1
255	0	15	3	MarMay	2009	6.735112936	Cycling	FALSE	A01	18	10	7.063655031	JUDD	8.481861739	Established	0	TRUE	YoungAdult	FALSE	0	0
257	0	15	3	MarMay	2009	7.006160164	Cycling	FALSE	A01	18	10	7.063655031	JUDD	8.481861739	Established	0	TRUE	Adult	FALSE	0	0
258	0	15	3	MarMay	2009	6.458590007	Pregnant	TRUE	A01	18	10	7.063655031	JUDD	8.481861739	Established	0	TRUE	YoungAdult	FALSE	1	0
260	0	15	3	MarMay	2009	6.948665298	Cycling	FALSE	A01	18	10	7.063655031	JUDD	8.481861739	Established	0	TRUE	YoungAdult	FALSE	0	0
264	0	15	3	MarMay	2009	7.063655031	Pregnant	TRUE	A01	18	10	7.063655031	JUDD	8.481861739	Established	0	TRUE	Adult	FALSE	1	0
267	0	15	3	MarMay	2009	6.945927447	Infant	FALSE	A01	18	10	7.063655031	JUDD	8.481861739	Established	0	TRUE	YoungAdult	FALSE	0	1
285	0	15	3	MarMay	2009	5.908281999	Infant	FALSE	A01	18	10	7.063655031	JUDD	8.481861739	Established	0	TRUE	YoungAdult	FALSE	0	1
286	0	15	3	MarMay	2009	6.099931554	Pregnant	TRUE	A01	18	10	7.063655031	JUDD	8.481861739	Established	0	TRUE	YoungAdult	FALSE	1	1
287	0	15	3	MarMay	2009	5.837097878	Pregnant	TRUE	A01	18	10	7.063655031	JUDD	8.481861739	Established	0	TRUE	YoungAdult	FALSE	1	1
254	0	16	4	MarMay	2009	7.081451061	Pregnant	TRUE	A01	21	10	7.14715948	JUDD	8.565366188	Established	0	TRUE	Adult	FALSE	1	0
255	0	16	4	MarMay	2009	6.818617385	Cycling	FALSE	A01	21	10	7.14715948	JUDD	8.565366188	Established	0	TRUE	YoungAdult	FALSE	0	0
257	0	16	4	MarMay	2009	7.089664613	Cycling	FALSE	A01	21	10	7.14715948	JUDD	8.565366188	Established	0	TRUE	Adult	FALSE	0	0
258	0	16	4	MarMay	2009	6.542094456	Pregnant	TRUE	A01	21	10	7.14715948	JUDD	8.565366188	Established	0	TRUE	YoungAdult	FALSE	1	0
260	0	16	4	MarMay	2009	7.032169747	Cycling	FALSE	A01	21	10	7.14715948	JUDD	8.565366188	Established	0	TRUE	Adult	FALSE	0	0
264	1	16	4	MarMay	2009	7.14715948	Pregnant	TRUE	A01	21	10	7.14715948	JUDD	8.565366188	Established	0	TRUE	Adult	FALSE	1	0
267	0	16	4	MarMay	2009	7.029431896	Infant	FALSE	A01	21	10	7.14715948	JUDD	8.565366188	Established	0	TRUE	Adult	FALSE	0	1
285	0	16	4	MarMay	2009	5.991786448	Cycling	FALSE	A01	21	10	7.14715948	JUDD	8.565366188	Established	0	TRUE	YoungAdult	FALSE	0	0
286	0	16	4	MarMay	2009	6.183436003	Pregnant	TRUE	A01	21	10	7.14715948	JUDD	8.565366188	Established	0	TRUE	YoungAdult	FALSE	1	1
287	0	16	4	MarMay	2009	5.920602327	Pregnant	TRUE	A01	21	10	7.14715948	JUDD	8.565366188	Established	0	TRUE	YoungAdult	FALSE	1	1
254	0	17	5	MarMay	2009	7.16495551	Pregnant	TRUE	A01	20	10	7.230663929	JUDD	8.648870637	Established	0	TRUE	Adult	FALSE	1	0
255	0	17	5	MarMay	2009	6.902121834	Cycling	FALSE	A01	20	10	7.230663929	JUDD	8.648870637	Established	0	TRUE	YoungAdult	FALSE	0	0
257	0	17	5	MarMay	2009	7.173169062	Cycling	FALSE	A01	20	10	7.230663929	JUDD	8.648870637	Established	0	TRUE	Adult	FALSE	0	0
258	0	17	5	MarMay	2009	6.625598905	Infant	FALSE	A01	20	10	7.230663929	JUDD	8.648870637	Established	0	TRUE	YoungAdult	FALSE	0	1
260	0	17	5	MarMay	2009	7.115674196	Cycling	FALSE	A01	20	10	7.230663929	JUDD	8.648870637	Established	0	TRUE	Adult	FALSE	0	0
264	0	17	5	MarMay	2009	7.230663929	Infant	FALSE	A01	20	10	7.230663929	JUDD	8.648870637	Established	0	TRUE	Adult	FALSE	0	1
267	0	17	5	MarMay	2009	7.112936345	Infant	FALSE	A01	20	10	7.230663929	JUDD	8.648870637	Established	0	TRUE	Adult	FALSE	0	1
285	0	17	5	MarMay	2009	6.075290897	Cycling	FALSE	A01	20	10	7.230663929	JUDD	8.648870637	Established	0	TRUE	YoungAdult	FALSE	0	0
286	1	17	5	MarMay	2009	6.266940452	Pregnant	TRUE	A01	20	10	7.230663929	JUDD	8.648870637	Established	0	TRUE	YoungAdult	FALSE	1	1
287	0	17	5	MarMay	2009	6.004106776	Infant	FALSE	A01	20	10	7.230663929	JUDD	8.648870637	Established	0	TRUE	YoungAdult	FALSE	0	1
254	0	18	6	JunAug	2009	7.248459959	Infant	FALSE	A01	21	10	7.314168378	JUDD	8.732375086	Established	0	TRUE	Adult	FALSE	0	1
255	0	18	6	JunAug	2009	6.985626283	Cycling	FALSE	A01	21	10	7.314168378	JUDD	8.732375086	Established	0	TRUE	YoungAdult	FALSE	0	0
257	0	18	6	JunAug	2009	7.256673511	Cycling	FALSE	A01	21	10	7.314168378	JUDD	8.732375086	Established	0	TRUE	Adult	FALSE	0	0
258	0	18	6	JunAug	2009	6.709103354	Infant	FALSE	A01	21	10	7.314168378	JUDD	8.732375086	Established	0	TRUE	YoungAdult	FALSE	0	1
260	0	18	6	JunAug	2009	7.199178645	Cycling	FALSE	A01	21	10	7.314168378	JUDD	8.732375086	Established	0	TRUE	Adult	FALSE	0	0
264	0	18	6	JunAug	2009	7.314168378	Infant	FALSE	A01	21	10	7.314168378	JUDD	8.732375086	Established	0	TRUE	Adult	FALSE	0	1
267	0	18	6	JunAug	2009	7.196440794	Infant	FALSE	A01	21	10	7.314168378	JUDD	8.732375086	Established	0	TRUE	Adult	FALSE	0	1
285	0	18	6	JunAug	2009	6.158795346	Cycling	FALSE	A01	21	10	7.314168378	JUDD	8.732375086	Established	0	TRUE	YoungAdult	FALSE	0	0
286	0	18	6	JunAug	2009	6.350444901	Pregnant	TRUE	A01	21	10	7.314168378	JUDD	8.732375086	Established	0	TRUE	YoungAdult	FALSE	1	0
287	0	18	6	JunAug	2009	6.087611225	Infant	FALSE	A01	21	10	7.314168378	JUDD	8.732375086	Established	0	TRUE	YoungAdult	FALSE	0	1
254	0	19	7	JunAug	2009	7.331964408	Infant	FALSE	A01	21	10	7.397672827	JUDD	8.815879535	Established	0	TRUE	Adult	FALSE	0	1
255	0	19	7	JunAug	2009	7.069130732	Cycling	FALSE	A01	21	10	7.397672827	JUDD	8.815879535	Established	0	TRUE	Adult	FALSE	0	0
257	0	19	7	JunAug	2009	7.34017796	Cycling	FALSE	A01	21	10	7.397672827	JUDD	8.815879535	Established	0	TRUE	Adult	FALSE	0	0
258	0	19	7	JunAug	2009	6.792607803	Infant	FALSE	A01	21	10	7.397672827	JUDD	8.815879535	Established	0	TRUE	YoungAdult	FALSE	0	1
260	0	19	7	JunAug	2009	7.282683094	Cycling	FALSE	A01	21	10	7.397672827	JUDD	8.815879535	Established	0	TRUE	Adult	FALSE	0	0
264	0	19	7	JunAug	2009	7.397672827	Infant	FALSE	A01	21	10	7.397672827	JUDD	8.815879535	Established	0	TRUE	Adult	FALSE	0	1
267	0	19	7	JunAug	2009	7.279945243	Cycling	FALSE	A01	21	10	7.397672827	JUDD	8.815879535	Established	0	TRUE	Adult	FALSE	0	0
285	0	19	7	JunAug	2009	6.242299795	Cycling	FALSE	A01	21	10	7.397672827	JUDD	8.815879535	Established	0	TRUE	YoungAdult	FALSE	0	0
286	0	19	7	JunAug	2009	6.43394935	Infant	FALSE	A01	21	10	7.397672827	JUDD	8.815879535	Established	0	TRUE	YoungAdult	FALSE	0	1
287	0	19	7	JunAug	2009	6.171115674	Infant	FALSE	A01	21	10	7.397672827	JUDD	8.815879535	Established	0	TRUE	YoungAdult	FALSE	0	1
254	0	20	8	JunAug	2009	7.416837782	Infant	FALSE	A01	21	10	7.482546201	JUDD	8.900752909	Established	0	TRUE	Adult	FALSE	0	1
255	0	20	8	JunAug	2009	7.154004107	Cycling	FALSE	A01	21	10	7.482546201	JUDD	8.900752909	Established	0	TRUE	Adult	FALSE	0	0
257	0	20	8	JunAug	2009	7.425051335	Cycling	FALSE	A01	21	10	7.482546201	JUDD	8.900752909	Established	0	TRUE	Adult	FALSE	0	0
258	0	20	8	JunAug	2009	6.877481177	Infant	FALSE	A01	21	10	7.482546201	JUDD	8.900752909	Established	0	TRUE	YoungAdult	FALSE	0	1
260	0	20	8	JunAug	2009	7.367556468	Cycling	FALSE	A01	21	10	7.482546201	JUDD	8.900752909	Established	0	TRUE	Adult	FALSE	0	0
264	0	20	8	JunAug	2009	7.482546201	Infant	FALSE	A01	21	10	7.482546201	JUDD	8.900752909	Established	0	TRUE	Adult	FALSE	0	1
267	0	20	8	JunAug	2009	7.364818617	Cycling	FALSE	A01	21	10	7.482546201	JUDD	8.900752909	Established	0	TRUE	Adult	FALSE	0	0
285	0	20	8	JunAug	2009	6.327173169	Cycling	FALSE	A01	21	10	7.482546201	JUDD	8.900752909	Established	0	TRUE	YoungAdult	FALSE	0	0
286	0	20	8	JunAug	2009	6.518822724	Infant	FALSE	A01	21	10	7.482546201	JUDD	8.900752909	Established	0	TRUE	YoungAdult	FALSE	0	1
287	0	20	8	JunAug	2009	6.255989049	Infant	FALSE	A01	21	10	7.482546201	JUDD	8.900752909	Established	0	TRUE	YoungAdult	FALSE	0	1
254	0	21	9	SepNov	2009	7.500342231	Infant	FALSE	A01	21	10	7.56605065	JUDD	8.984257358	Established	0	TRUE	Adult	FALSE	0	1
255	0	21	9	SepNov	2009	7.237508556	Cycling	FALSE	A01	21	10	7.56605065	JUDD	8.984257358	Established	0	TRUE	Adult	FALSE	0	0
257	0	21	9	SepNov	2009	7.508555784	Cycling	FALSE	A01	21	10	7.56605065	JUDD	8.984257358	Established	0	TRUE	Adult	FALSE	0	0
258	0	21	9	SepNov	2009	6.960985626	Infant	FALSE	A01	21	10	7.56605065	JUDD	8.984257358	Established	0	TRUE	YoungAdult	FALSE	0	1
260	0	21	9	SepNov	2009	7.451060917	Cycling	FALSE	A01	21	10	7.56605065	JUDD	8.984257358	Established	0	TRUE	Adult	FALSE	0	0
264	1	21	9	SepNov	2009	7.56605065	Infant	FALSE	A01	21	10	7.56605065	JUDD	8.984257358	Established	0	TRUE	Adult	FALSE	0	1
267	0	21	9	SepNov	2009	7.448323066	Cycling	FALSE	A01	21	10	7.56605065	JUDD	8.984257358	Established	0	TRUE	Adult	FALSE	0	0
285	1	21	9	SepNov	2009	6.410677618	Cycling	FALSE	A01	21	10	7.56605065	JUDD	8.984257358	Established	0	TRUE	YoungAdult	FALSE	0	0
286	0	21	9	SepNov	2009	6.602327173	Infant	FALSE	A01	21	10	7.56605065	JUDD	8.984257358	Established	0	TRUE	YoungAdult	FALSE	0	1
287	1	21	9	SepNov	2009	6.339493498	Infant	FALSE	A01	21	10	7.56605065	JUDD	8.984257358	Established	0	TRUE	YoungAdult	FALSE	0	1
254	0	22	10	SepNov	2009	7.58384668	Infant	FALSE	A01	21	10	7.649555099	JUDD	9.067761807	Established	0	TRUE	Adult	FALSE	0	1
255	0	22	10	SepNov	2009	7.321013005	Cycling	FALSE	A01	21	10	7.649555099	JUDD	9.067761807	Established	0	TRUE	Adult	FALSE	0	0
257	0	22	10	SepNov	2009	7.592060233	Cycling	FALSE	A01	21	10	7.649555099	JUDD	9.067761807	Established	0	TRUE	Adult	FALSE	0	0
258	0	22	10	SepNov	2009	7.044490075	Infant	FALSE	A01	21	10	7.649555099	JUDD	9.067761807	Established	0	TRUE	Adult	FALSE	0	1
260	0	22	10	SepNov	2009	7.534565366	Cycling	FALSE	A01	21	10	7.649555099	JUDD	9.067761807	Established	0	TRUE	Adult	FALSE	0	0
264	0	22	10	SepNov	2009	7.649555099	Infant	FALSE	A01	21	10	7.649555099	JUDD	9.067761807	Established	0	TRUE	Adult	FALSE	0	1
267	0	22	10	SepNov	2009	7.531827515	Cycling	FALSE	A01	21	10	7.649555099	JUDD	9.067761807	Established	0	TRUE	Adult	FALSE	0	0
285	0	22	10	SepNov	2009	6.494182067	Cycling	FALSE	A01	21	10	7.649555099	JUDD	9.067761807	Established	0	TRUE	YoungAdult	FALSE	0	0
286	0	22	10	SepNov	2009	6.685831622	Infant	FALSE	A01	21	10	7.649555099	JUDD	9.067761807	Established	0	TRUE	YoungAdult	FALSE	0	1
287	0	22	10	SepNov	2009	6.422997947	Infant	FALSE	A01	21	10	7.649555099	JUDD	9.067761807	Established	0	TRUE	YoungAdult	FALSE	0	1
254	0	23	11	SepNov	2009	7.667351129	Infant	FALSE	A01	21	10	7.733059548	JUDD	9.151266256	Established	0	TRUE	Adult	FALSE	0	1
255	0	23	11	SepNov	2009	7.404517454	Cycling	FALSE	A01	21	10	7.733059548	JUDD	9.151266256	Established	0	TRUE	Adult	FALSE	0	0
257	0	23	11	SepNov	2009	7.675564682	Cycling	FALSE	A01	21	10	7.733059548	JUDD	9.151266256	Established	0	TRUE	Adult	FALSE	0	0
258	0	23	11	SepNov	2009	7.127994524	Infant	FALSE	A01	21	10	7.733059548	JUDD	9.151266256	Established	0	TRUE	Adult	FALSE	0	1
260	0	23	11	SepNov	2009	7.618069815	Cycling	FALSE	A01	21	10	7.733059548	JUDD	9.151266256	Established	0	TRUE	Adult	FALSE	0	0
264	0	23	11	SepNov	2009	7.733059548	Infant	FALSE	A01	21	10	7.733059548	JUDD	9.151266256	Established	0	TRUE	Adult	FALSE	0	1
267	0	23	11	SepNov	2009	7.615331964	Cycling	FALSE	A01	21	10	7.733059548	JUDD	9.151266256	Established	0	TRUE	Adult	FALSE	0	0
285	0	23	11	SepNov	2009	6.577686516	Cycling	FALSE	A01	21	10	7.733059548	JUDD	9.151266256	Established	0	TRUE	YoungAdult	FALSE	0	0
286	0	23	11	SepNov	2009	6.769336071	Infant	FALSE	A01	21	10	7.733059548	JUDD	9.151266256	Established	0	TRUE	YoungAdult	FALSE	0	1
287	0	23	11	SepNov	2009	6.506502396	Infant	FALSE	A01	21	10	7.733059548	JUDD	9.151266256	Established	0	TRUE	YoungAdult	FALSE	0	1
254	1	24	12	DecFeb	2009	7.750855578	Infant	TRUE	A01	21	10	7.816563997	JUDD	9.234770705	Established	0	TRUE	Adult	TRUE	0	1
255	0	24	12	DecFeb	2009	7.488021903	Cycling	FALSE	A01	21	10	7.816563997	JUDD	9.234770705	Established	0	TRUE	Adult	FALSE	0	0
257	0	24	12	DecFeb	2009	7.759069131	Cycling	FALSE	A01	21	10	7.816563997	JUDD	9.234770705	Established	0	TRUE	Adult	FALSE	0	0
258	0	24	12	DecFeb	2009	7.211498973	Infant	TRUE	A01	21	10	7.816563997	JUDD	9.234770705	Established	0	TRUE	Adult	TRUE	0	1
260	0	24	12	DecFeb	2009	7.701574264	Cycling	FALSE	A01	21	10	7.816563997	JUDD	9.234770705	Established	0	TRUE	Adult	FALSE	0	0
264	0	24	12	DecFeb	2009	7.816563997	Infant	TRUE	A01	21	10	7.816563997	JUDD	9.234770705	Established	0	TRUE	Adult	TRUE	0	1
267	1	24	12	DecFeb	2009	7.698836413	Cycling	FALSE	A01	21	10	7.816563997	JUDD	9.234770705	Established	0	TRUE	Adult	FALSE	0	0
285	0	24	12	DecFeb	2009	6.661190965	Cycling	FALSE	A01	21	10	7.816563997	JUDD	9.234770705	Established	0	TRUE	YoungAdult	FALSE	0	0
286	0	24	12	DecFeb	2009	6.85284052	Infant	FALSE	A01	21	10	7.816563997	JUDD	9.234770705	Established	0	TRUE	YoungAdult	FALSE	0	1
287	0	24	12	DecFeb	2009	6.590006845	Infant	FALSE	A01	21	10	7.816563997	JUDD	9.234770705	Established	0	TRUE	YoungAdult	FALSE	0	1
254	1	25	1	DecFeb	2010	7.835728953	Pregnant	TRUE	A01	19	10	7.901437372	JUDD	9.319644079	Established	0	TRUE	Adult	FALSE	1	1
255	0	25	1	DecFeb	2010	7.572895277	Cycling	FALSE	A01	19	10	7.901437372	JUDD	9.319644079	Established	0	TRUE	Adult	FALSE	0	0
257	0	25	1	DecFeb	2010	7.843942505	Cycling	FALSE	A01	19	10	7.901437372	JUDD	9.319644079	Established	0	TRUE	Adult	FALSE	0	0
258	0	25	1	DecFeb	2010	7.296372348	Pregnant	TRUE	A01	19	10	7.901437372	JUDD	9.319644079	Established	0	TRUE	Adult	FALSE	1	1
260	0	25	1	DecFeb	2010	7.786447639	Cycling	FALSE	A01	19	10	7.901437372	JUDD	9.319644079	Established	0	TRUE	Adult	FALSE	0	0
264	0	25	1	DecFeb	2010	7.901437372	Pregnant	TRUE	A01	19	10	7.901437372	JUDD	9.319644079	Established	0	TRUE	Adult	FALSE	1	1
267	0	25	1	DecFeb	2010	7.783709788	Cycling	FALSE	A01	19	10	7.901437372	JUDD	9.319644079	Established	0	TRUE	Adult	FALSE	0	0
285	0	25	1	DecFeb	2010	6.746064339	Cycling	FALSE	A01	19	10	7.901437372	JUDD	9.319644079	Established	0	TRUE	YoungAdult	FALSE	0	0
286	0	25	1	DecFeb	2010	6.937713895	Infant	FALSE	A01	19	10	7.901437372	JUDD	9.319644079	Established	0	TRUE	YoungAdult	FALSE	0	1
287	0	25	1	DecFeb	2010	6.674880219	Infant	TRUE	A01	19	10	7.901437372	JUDD	9.319644079	Established	0	TRUE	YoungAdult	TRUE	0	1
254	0	26	2	DecFeb	2010	7.916495551	Pregnant	TRUE	A01	19	10	7.98220397	JUDD	9.400410678	Established	0	TRUE	Adult	FALSE	1	1
255	0	26	2	DecFeb	2010	7.653661875	Cycling	FALSE	A01	19	10	7.98220397	JUDD	9.400410678	Established	0	TRUE	Adult	FALSE	0	0
257	0	26	2	DecFeb	2010	7.924709103	Cycling	FALSE	A01	19	10	7.98220397	JUDD	9.400410678	Established	0	TRUE	Adult	FALSE	0	0
258	0	26	2	DecFeb	2010	7.377138946	Pregnant	TRUE	A01	19	10	7.98220397	JUDD	9.400410678	Established	0	TRUE	Adult	FALSE	1	1
260	0	26	2	DecFeb	2010	7.867214237	Cycling	FALSE	A01	19	10	7.98220397	JUDD	9.400410678	Established	0	TRUE	Adult	FALSE	0	0
264	0	26	2	DecFeb	2010	7.98220397	Pregnant	TRUE	A01	19	10	7.98220397	JUDD	9.400410678	Established	0	TRUE	Adult	FALSE	1	1
267	0	26	2	DecFeb	2010	7.864476386	Cycling	FALSE	A01	19	10	7.98220397	JUDD	9.400410678	Established	0	TRUE	Adult	FALSE	0	0
285	0	26	2	DecFeb	2010	6.826830938	Cycling	FALSE	A01	19	10	7.98220397	JUDD	9.400410678	Established	0	TRUE	YoungAdult	FALSE	0	0
286	0	26	2	DecFeb	2010	7.018480493	Infant	FALSE	A01	19	10	7.98220397	JUDD	9.400410678	Established	0	TRUE	Adult	FALSE	0	1
287	0	26	2	DecFeb	2010	6.755646817	Pregnant	TRUE	A01	19	10	7.98220397	JUDD	9.400410678	Established	0	TRUE	YoungAdult	FALSE	1	1
254	0	27	3	MarMay	2010	7.997262149	Pregnant	TRUE	A01	19	10	8.062970568	JUDD	9.481177276	Established	0	TRUE	Adult	FALSE	1	1
255	0	27	3	MarMay	2010	7.734428474	Cycling	FALSE	A01	19	10	8.062970568	JUDD	9.481177276	Established	0	TRUE	Adult	FALSE	0	0
257	0	27	3	MarMay	2010	8.005475702	Cycling	FALSE	A01	19	10	8.062970568	JUDD	9.481177276	Established	0	TRUE	Adult	FALSE	0	0
258	0	27	3	MarMay	2010	7.457905544	Pregnant	TRUE	A01	19	10	8.062970568	JUDD	9.481177276	Established	0	TRUE	Adult	FALSE	1	1
260	0	27	3	MarMay	2010	7.947980835	Cycling	FALSE	A01	19	10	8.062970568	JUDD	9.481177276	Established	0	TRUE	Adult	FALSE	0	0
264	0	27	3	MarMay	2010	8.062970568	Pregnant	TRUE	A01	19	10	8.062970568	JUDD	9.481177276	Established	0	TRUE	Adult	FALSE	1	1
267	0	27	3	MarMay	2010	7.945242984	Cycling	FALSE	A01	19	10	8.062970568	JUDD	9.481177276	Established	0	TRUE	Adult	FALSE	0	0
285	0	27	3	MarMay	2010	6.907597536	Cycling	FALSE	A01	19	10	8.062970568	JUDD	9.481177276	Established	0	TRUE	YoungAdult	FALSE	0	0
286	0	27	3	MarMay	2010	7.099247091	Infant	FALSE	A01	19	10	8.062970568	JUDD	9.481177276	Established	0	TRUE	Adult	FALSE	0	1
287	0	27	3	MarMay	2010	6.836413415	Pregnant	TRUE	A01	19	10	8.062970568	JUDD	9.481177276	Established	0	TRUE	YoungAdult	FALSE	1	1
254	0	28	4	MarMay	2010	8.080766598	Pregnant	TRUE	A01	19	10	8.146475017	JUDD	9.564681725	Established	0	TRUE	Adult	FALSE	1	1
255	0	28	4	MarMay	2010	7.817932923	Cycling	FALSE	A01	19	10	8.146475017	JUDD	9.564681725	Established	0	TRUE	Adult	FALSE	0	0
257	0	28	4	MarMay	2010	8.088980151	Cycling	FALSE	A01	19	10	8.146475017	JUDD	9.564681725	Established	0	TRUE	Adult	FALSE	0	0
258	0	28	4	MarMay	2010	7.541409993	Pregnant	TRUE	A01	19	10	8.146475017	JUDD	9.564681725	Established	0	TRUE	Adult	FALSE	1	1
260	0	28	4	MarMay	2010	8.031485284	Cycling	FALSE	A01	19	10	8.146475017	JUDD	9.564681725	Established	0	TRUE	Adult	FALSE	0	0
264	0	28	4	MarMay	2010	8.146475017	Pregnant	TRUE	A01	19	10	8.146475017	JUDD	9.564681725	Established	0	TRUE	Adult	FALSE	1	1
267	0	28	4	MarMay	2010	8.028747433	Cycling	FALSE	A01	19	10	8.146475017	JUDD	9.564681725	Established	0	TRUE	Adult	FALSE	0	0
285	0	28	4	MarMay	2010	6.991101985	Cycling	FALSE	A01	19	10	8.146475017	JUDD	9.564681725	Established	0	TRUE	YoungAdult	FALSE	0	0
286	0	28	4	MarMay	2010	7.18275154	Infant	FALSE	A01	19	10	8.146475017	JUDD	9.564681725	Established	0	TRUE	Adult	FALSE	0	1
287	0	28	4	MarMay	2010	6.919917864	Pregnant	TRUE	A01	19	10	8.146475017	JUDD	9.564681725	Established	0	TRUE	YoungAdult	FALSE	1	1
254	0	29	5	MarMay	2010	8.164271047	Pregnant	TRUE	A01	19	10	8.229979466	JUDD	9.648186174	Established	0	TRUE	Adult	FALSE	1	1
255	0	29	5	MarMay	2010	7.901437372	Cycling	FALSE	A01	19	10	8.229979466	JUDD	9.648186174	Established	0	TRUE	Adult	FALSE	0	0
257	0	29	5	MarMay	2010	8.1724846	Cycling	FALSE	A01	19	10	8.229979466	JUDD	9.648186174	Established	0	TRUE	Adult	FALSE	0	0
258	0	29	5	MarMay	2010	7.624914442	Pregnant	TRUE	A01	19	10	8.229979466	JUDD	9.648186174	Established	0	TRUE	Adult	FALSE	1	0
260	0	29	5	MarMay	2010	8.114989733	Cycling	FALSE	A01	19	10	8.229979466	JUDD	9.648186174	Established	0	TRUE	Adult	FALSE	0	0
264	0	29	5	MarMay	2010	8.229979466	Pregnant	TRUE	A01	19	10	8.229979466	JUDD	9.648186174	Established	0	TRUE	Adult	FALSE	1	0
267	0	29	5	MarMay	2010	8.112251882	Cycling	FALSE	A01	19	10	8.229979466	JUDD	9.648186174	Established	0	TRUE	Adult	FALSE	0	0
285	0	29	5	MarMay	2010	7.074606434	Cycling	FALSE	A01	19	10	8.229979466	JUDD	9.648186174	Established	0	TRUE	Adult	FALSE	0	0
286	0	29	5	MarMay	2010	7.266255989	Infant	FALSE	A01	19	10	8.229979466	JUDD	9.648186174	Established	0	TRUE	Adult	FALSE	0	1
287	0	29	5	MarMay	2010	7.003422313	Pregnant	TRUE	A01	19	10	8.229979466	JUDD	9.648186174	Established	0	TRUE	Adult	FALSE	1	0
254	0	30	6	JunAug	2010	8.247775496	Pregnant	TRUE	A01	22	10	8.313483915	JUDD	9.731690623	Established	0	TRUE	Adult	FALSE	1	0
255	0	30	6	JunAug	2010	7.984941821	Cycling	FALSE	A01	22	10	8.313483915	JUDD	9.731690623	Established	0	TRUE	Adult	FALSE	0	0
257	0	30	6	JunAug	2010	8.255989049	Cycling	FALSE	A01	22	10	8.313483915	JUDD	9.731690623	Established	0	TRUE	Adult	FALSE	0	0
258	0	30	6	JunAug	2010	7.708418891	Pregnant	TRUE	A01	22	10	8.313483915	JUDD	9.731690623	Established	0	TRUE	Adult	FALSE	1	0
260	0	30	6	JunAug	2010	8.198494182	Cycling	FALSE	A01	22	10	8.313483915	JUDD	9.731690623	Established	0	TRUE	Adult	FALSE	0	0
264	0	30	6	JunAug	2010	8.313483915	Pregnant	TRUE	A01	22	10	8.313483915	JUDD	9.731690623	Established	0	TRUE	Adult	FALSE	1	0
267	0	30	6	JunAug	2010	8.195756331	Cycling	FALSE	A01	22	10	8.313483915	JUDD	9.731690623	Established	0	TRUE	Adult	FALSE	0	0
285	0	30	6	JunAug	2010	7.158110883	Cycling	FALSE	A01	22	10	8.313483915	JUDD	9.731690623	Established	0	TRUE	Adult	FALSE	0	0
286	0	30	6	JunAug	2010	7.349760438	Infant	FALSE	A01	22	10	8.313483915	JUDD	9.731690623	Established	0	TRUE	Adult	FALSE	0	1
287	0	30	6	JunAug	2010	7.086926762	Pregnant	TRUE	A01	22	10	8.313483915	JUDD	9.731690623	Established	0	TRUE	Adult	FALSE	1	0
254	0	31	7	JunAug	2010	8.331279945	Infant	FALSE	A01	15	10	8.396988364	JUDD	9.815195072	Established	0	TRUE	Adult	FALSE	0	1
255	0	31	7	JunAug	2010	8.06844627	Cycling	FALSE	A01	15	10	8.396988364	JUDD	9.815195072	Established	0	TRUE	Adult	FALSE	0	0
257	0	31	7	JunAug	2010	8.339493498	Cycling	FALSE	A01	15	10	8.396988364	JUDD	9.815195072	Established	0	TRUE	Adult	FALSE	0	0
258	0	31	7	JunAug	2010	7.79192334	Infant	FALSE	A01	15	10	8.396988364	JUDD	9.815195072	Established	0	TRUE	Adult	FALSE	0	1
260	0	31	7	JunAug	2010	8.281998631	Cycling	FALSE	A01	15	10	8.396988364	JUDD	9.815195072	Established	0	TRUE	Adult	FALSE	0	0
264	0	31	7	JunAug	2010	8.396988364	Infant	FALSE	A01	15	10	8.396988364	JUDD	9.815195072	Established	0	TRUE	Adult	FALSE	0	1
267	0	31	7	JunAug	2010	8.27926078	Cycling	FALSE	A01	15	10	8.396988364	JUDD	9.815195072	Established	0	TRUE	Adult	FALSE	0	0
285	0	31	7	JunAug	2010	7.241615332	Cycling	FALSE	A01	15	10	8.396988364	JUDD	9.815195072	Established	0	TRUE	Adult	FALSE	0	0
286	0	31	7	JunAug	2010	7.433264887	Cycling	FALSE	A01	15	10	8.396988364	JUDD	9.815195072	Established	0	TRUE	Adult	FALSE	0	0
287	0	31	7	JunAug	2010	7.170431211	Pregnant	TRUE	A01	15	10	8.396988364	JUDD	9.815195072	Established	0	TRUE	Adult	FALSE	1	0
254	0	32	8	JunAug	2010	8.41615332	Infant	FALSE	A01	15	10	8.481861739	JUDD	9.900068446	Established	0	TRUE	Adult	FALSE	0	1
255	0	32	8	JunAug	2010	8.153319644	Cycling	FALSE	A01	15	10	8.481861739	JUDD	9.900068446	Established	0	TRUE	Adult	FALSE	0	0
257	0	32	8	JunAug	2010	8.424366872	Cycling	FALSE	A01	15	10	8.481861739	JUDD	9.900068446	Established	0	TRUE	Adult	FALSE	0	0
258	0	32	8	JunAug	2010	7.876796715	Infant	FALSE	A01	15	10	8.481861739	JUDD	9.900068446	Established	0	TRUE	Adult	FALSE	0	1
260	0	32	8	JunAug	2010	8.366872005	Cycling	FALSE	A01	15	10	8.481861739	JUDD	9.900068446	Established	0	TRUE	Adult	FALSE	0	0
264	0	32	8	JunAug	2010	8.481861739	Infant	FALSE	A01	15	10	8.481861739	JUDD	9.900068446	Established	0	TRUE	Adult	FALSE	0	1
267	0	32	8	JunAug	2010	8.364134155	Cycling	FALSE	A01	15	10	8.481861739	JUDD	9.900068446	Established	0	TRUE	Adult	FALSE	0	0
285	0	32	8	JunAug	2010	7.326488706	Cycling	FALSE	A01	15	10	8.481861739	JUDD	9.900068446	Established	0	TRUE	Adult	FALSE	0	0
286	0	32	8	JunAug	2010	7.518138261	Cycling	FALSE	A01	15	10	8.481861739	JUDD	9.900068446	Established	0	TRUE	Adult	FALSE	0	0
287	0	32	8	JunAug	2010	7.255304586	Infant	FALSE	A01	15	10	8.481861739	JUDD	9.900068446	Established	0	TRUE	Adult	FALSE	0	1
254	0	33	9	SepNov	2010	8.499657769	Infant	FALSE	A01	15	10	8.565366188	JUDD	9.983572895	Established	0	TRUE	Adult	FALSE	0	1
255	0	33	9	SepNov	2010	8.236824093	Cycling	FALSE	A01	15	10	8.565366188	JUDD	9.983572895	Established	0	TRUE	Adult	FALSE	0	0
257	0	33	9	SepNov	2010	8.507871321	Cycling	FALSE	A01	15	10	8.565366188	JUDD	9.983572895	Established	0	TRUE	Adult	FALSE	0	0
258	0	33	9	SepNov	2010	7.960301164	Infant	FALSE	A01	15	10	8.565366188	JUDD	9.983572895	Established	0	TRUE	Adult	FALSE	0	1
260	0	33	9	SepNov	2010	8.450376454	Cycling	FALSE	A01	15	10	8.565366188	JUDD	9.983572895	Established	0	TRUE	Adult	FALSE	0	0
264	0	33	9	SepNov	2010	8.565366188	Infant	FALSE	A01	15	10	8.565366188	JUDD	9.983572895	Established	0	TRUE	Adult	FALSE	0	1
267	0	33	9	SepNov	2010	8.447638604	Cycling	FALSE	A01	15	10	8.565366188	JUDD	9.983572895	Established	0	TRUE	Adult	FALSE	0	0
285	0	33	9	SepNov	2010	7.409993155	Cycling	FALSE	A01	15	10	8.565366188	JUDD	9.983572895	Established	0	TRUE	Adult	FALSE	0	0
286	0	33	9	SepNov	2010	7.60164271	Cycling	FALSE	A01	15	10	8.565366188	JUDD	9.983572895	Established	0	TRUE	Adult	FALSE	0	0
287	0	33	9	SepNov	2010	7.338809035	Infant	FALSE	A01	15	10	8.565366188	JUDD	9.983572895	Established	0	TRUE	Adult	FALSE	0	1
254	0	34	10	SepNov	2010	8.583162218	Infant	FALSE	A01	15	10	8.648870637	JUDD	10.06707734	Established	0	TRUE	Adult	FALSE	0	1
255	0	34	10	SepNov	2010	8.320328542	Cycling	FALSE	A01	15	10	8.648870637	JUDD	10.06707734	Established	0	TRUE	Adult	FALSE	0	0
257	0	34	10	SepNov	2010	8.59137577	Cycling	FALSE	A01	15	10	8.648870637	JUDD	10.06707734	Established	0	TRUE	Adult	FALSE	0	0
258	0	34	10	SepNov	2010	8.043805613	Infant	FALSE	A01	15	10	8.648870637	JUDD	10.06707734	Established	0	TRUE	Adult	FALSE	0	1
260	0	34	10	SepNov	2010	8.533880903	Cycling	FALSE	A01	15	10	8.648870637	JUDD	10.06707734	Established	0	TRUE	Adult	FALSE	0	0
264	0	34	10	SepNov	2010	8.648870637	Infant	FALSE	A01	15	10	8.648870637	JUDD	10.06707734	Established	0	TRUE	Adult	FALSE	0	1
267	0	34	10	SepNov	2010	8.531143053	Cycling	FALSE	A01	15	10	8.648870637	JUDD	10.06707734	Established	0	TRUE	Adult	FALSE	0	0
285	0	34	10	SepNov	2010	7.493497604	Cycling	FALSE	A01	15	10	8.648870637	JUDD	10.06707734	Established	0	TRUE	Adult	FALSE	0	0
286	0	34	10	SepNov	2010	7.685147159	Cycling	FALSE	A01	15	10	8.648870637	JUDD	10.06707734	Established	0	TRUE	Adult	FALSE	0	0
287	0	34	10	SepNov	2010	7.422313484	Infant	FALSE	A01	15	10	8.648870637	JUDD	10.06707734	Established	0	TRUE	Adult	FALSE	0	1
254	0	35	11	SepNov	2010	8.666666667	Infant	FALSE	A01	15	10	8.732375086	JUDD	10.15058179	Established	0	TRUE	Adult	FALSE	0	1
255	0	35	11	SepNov	2010	8.403832991	Cycling	FALSE	A01	15	10	8.732375086	JUDD	10.15058179	Established	0	TRUE	Adult	FALSE	0	0
257	0	35	11	SepNov	2010	8.674880219	Cycling	FALSE	A01	15	10	8.732375086	JUDD	10.15058179	Established	0	TRUE	Adult	FALSE	0	0
258	0	35	11	SepNov	2010	8.127310062	Infant	FALSE	A01	15	10	8.732375086	JUDD	10.15058179	Established	0	TRUE	Adult	FALSE	0	1
260	0	35	11	SepNov	2010	8.617385352	Cycling	FALSE	A01	15	10	8.732375086	JUDD	10.15058179	Established	0	TRUE	Adult	FALSE	0	0
264	0	35	11	SepNov	2010	8.732375086	Infant	FALSE	A01	15	10	8.732375086	JUDD	10.15058179	Established	0	TRUE	Adult	FALSE	0	1
267	0	35	11	SepNov	2010	8.614647502	Cycling	FALSE	A01	15	10	8.732375086	JUDD	10.15058179	Established	0	TRUE	Adult	FALSE	0	0
285	0	35	11	SepNov	2010	7.577002053	Cycling	FALSE	A01	15	10	8.732375086	JUDD	10.15058179	Established	0	TRUE	Adult	FALSE	0	0
286	0	35	11	SepNov	2010	7.768651608	Cycling	FALSE	A01	15	10	8.732375086	JUDD	10.15058179	Established	0	TRUE	Adult	FALSE	0	0
287	0	35	11	SepNov	2010	7.505817933	Infant	FALSE	A01	15	10	8.732375086	JUDD	10.15058179	Established	0	TRUE	Adult	FALSE	0	1
254	0	36	12	DecFeb	2010	8.750171116	Infant	FALSE	A01	15	10	8.815879535	JUDD	10.23408624	Established	0	TRUE	Adult	FALSE	0	1
255	0	36	12	DecFeb	2010	8.48733744	Cycling	FALSE	A01	15	10	8.815879535	JUDD	10.23408624	Established	0	TRUE	Adult	FALSE	0	0
257	0	36	12	DecFeb	2010	8.758384668	Cycling	FALSE	A01	15	10	8.815879535	JUDD	10.23408624	Established	0	TRUE	Adult	FALSE	0	0
258	0	36	12	DecFeb	2010	8.210814511	Infant	FALSE	A01	15	10	8.815879535	JUDD	10.23408624	Established	0	TRUE	Adult	FALSE	0	1
260	0	36	12	DecFeb	2010	8.700889802	Cycling	FALSE	A01	15	10	8.815879535	JUDD	10.23408624	Established	0	TRUE	Adult	FALSE	0	0
264	0	36	12	DecFeb	2010	8.815879535	Infant	FALSE	A01	15	10	8.815879535	JUDD	10.23408624	Established	0	TRUE	Adult	FALSE	0	1
267	0	36	12	DecFeb	2010	8.698151951	Cycling	FALSE	A01	15	10	8.815879535	JUDD	10.23408624	Established	0	TRUE	Adult	FALSE	0	0
285	1	36	12	DecFeb	2010	7.660506502	Cycling	FALSE	A01	15	10	8.815879535	JUDD	10.23408624	Established	0	TRUE	Adult	FALSE	0	0
286	0	36	12	DecFeb	2010	7.852156057	Cycling	FALSE	A01	15	10	8.815879535	JUDD	10.23408624	Established	0	TRUE	Adult	FALSE	0	0
287	0	36	12	DecFeb	2010	7.589322382	Infant	FALSE	A01	15	10	8.815879535	JUDD	10.23408624	Established	0	TRUE	Adult	FALSE	0	1
254	0	37	1	DecFeb	2011	8.83504449	Infant	FALSE	A01	15	10	8.900752909	JUDD	10.31895962	Established	0	TRUE	Adult	FALSE	0	1
255	0	37	1	DecFeb	2011	8.572210815	Cycling	FALSE	A01	15	10	8.900752909	JUDD	10.31895962	Established	0	TRUE	Adult	FALSE	0	0
257	0	37	1	DecFeb	2011	8.843258042	Cycling	FALSE	A01	15	10	8.900752909	JUDD	10.31895962	Established	0	TRUE	Adult	FALSE	0	0
258	0	37	1	DecFeb	2011	8.295687885	Infant	TRUE	A01	15	10	8.900752909	JUDD	10.31895962	Established	0	TRUE	Adult	FALSE	0	1
260	0	37	1	DecFeb	2011	8.785763176	Cycling	FALSE	A01	15	10	8.900752909	JUDD	10.31895962	Established	0	TRUE	Adult	FALSE	0	0
264	0	37	1	DecFeb	2011	8.900752909	Infant	TRUE	A01	15	10	8.900752909	JUDD	10.31895962	Established	0	TRUE	Adult	TRUE	0	1
267	0	37	1	DecFeb	2011	8.783025325	Cycling	FALSE	A01	15	10	8.900752909	JUDD	10.31895962	Established	0	TRUE	Adult	FALSE	0	0
285	0	37	1	DecFeb	2011	7.745379877	Cycling	FALSE	A01	15	10	8.900752909	JUDD	10.31895962	Established	0	TRUE	Adult	FALSE	0	0
286	0	37	1	DecFeb	2011	7.937029432	Cycling	FALSE	A01	15	10	8.900752909	JUDD	10.31895962	Established	0	TRUE	Adult	FALSE	0	0
287	0	37	1	DecFeb	2011	7.674195756	Infant	TRUE	A01	15	10	8.900752909	JUDD	10.31895962	Established	0	TRUE	Adult	TRUE	0	1
254	0	38	2	DecFeb	2011	8.915811088	Infant	FALSE	A01	15	10	8.981519507	JUDD	10.39972621	Established	0	TRUE	Adult	FALSE	0	1
255	0	38	2	DecFeb	2011	8.652977413	Cycling	FALSE	A01	15	10	8.981519507	JUDD	10.39972621	Established	0	TRUE	Adult	FALSE	0	0
257	0	38	2	DecFeb	2011	8.924024641	Cycling	FALSE	A01	15	10	8.981519507	JUDD	10.39972621	Established	0	TRUE	Adult	FALSE	0	0
258	0	38	2	DecFeb	2011	8.376454483	Pregnant	TRUE	A01	15	10	8.981519507	JUDD	10.39972621	Established	0	TRUE	Adult	FALSE	1	1
260	0	38	2	DecFeb	2011	8.866529774	Cycling	FALSE	A01	15	10	8.981519507	JUDD	10.39972621	Established	0	TRUE	Adult	FALSE	0	0
264	0	38	2	DecFeb	2011	8.981519507	Pregnant	TRUE	A01	15	10	8.981519507	JUDD	10.39972621	Established	0	TRUE	Adult	FALSE	1	1
267	0	38	2	DecFeb	2011	8.863791923	Cycling	FALSE	A01	15	10	8.981519507	JUDD	10.39972621	Established	0	TRUE	Adult	FALSE	0	0
285	0	38	2	DecFeb	2011	7.826146475	Cycling	FALSE	A01	15	10	8.981519507	JUDD	10.39972621	Established	0	TRUE	Adult	FALSE	0	0
286	0	38	2	DecFeb	2011	8.01779603	Cycling	FALSE	A01	15	10	8.981519507	JUDD	10.39972621	Established	0	TRUE	Adult	FALSE	0	0
287	0	38	2	DecFeb	2011	7.754962355	Pregnant	TRUE	A01	15	10	8.981519507	JUDD	10.39972621	Established	0	TRUE	Adult	FALSE	1	1
254	0	39	3	MarMay	2011	8.996577687	Infant	FALSE	A01	15	10	9.062286105	JUDD	10.48049281	Established	0	TRUE	Adult	FALSE	0	1
255	0	39	3	MarMay	2011	8.733744011	Cycling	FALSE	A01	15	10	9.062286105	JUDD	10.48049281	Established	0	TRUE	Adult	FALSE	0	0
257	0	39	3	MarMay	2011	9.004791239	Cycling	FALSE	A01	15	10	9.062286105	JUDD	10.48049281	Established	0	TRUE	Adult	FALSE	0	0
258	0	39	3	MarMay	2011	8.457221081	Pregnant	TRUE	A01	15	10	9.062286105	JUDD	10.48049281	Established	0	TRUE	Adult	FALSE	1	1
260	0	39	3	MarMay	2011	8.947296372	Cycling	FALSE	A01	15	10	9.062286105	JUDD	10.48049281	Established	0	TRUE	Adult	FALSE	0	0
264	0	39	3	MarMay	2011	9.062286105	Pregnant	TRUE	A01	15	10	9.062286105	JUDD	10.48049281	Established	0	TRUE	Adult	FALSE	1	1
267	0	39	3	MarMay	2011	8.944558522	Cycling	FALSE	A01	15	10	9.062286105	JUDD	10.48049281	Established	0	TRUE	Adult	FALSE	0	0
285	0	39	3	MarMay	2011	7.906913073	Cycling	FALSE	A01	15	10	9.062286105	JUDD	10.48049281	Established	0	TRUE	Adult	FALSE	0	0
286	0	39	3	MarMay	2011	8.098562628	Cycling	FALSE	A01	15	10	9.062286105	JUDD	10.48049281	Established	0	TRUE	Adult	FALSE	0	0
287	0	39	3	MarMay	2011	7.835728953	Pregnant	TRUE	A01	15	10	9.062286105	JUDD	10.48049281	Established	0	TRUE	Adult	FALSE	1	1
254	0	40	4	MarMay	2011	9.080082136	Infant	FALSE	A01	15	10	9.145790554	JUDD	10.56399726	Established	0	TRUE	Adult	FALSE	0	1
255	0	40	4	MarMay	2011	8.81724846	Cycling	FALSE	A01	15	10	9.145790554	JUDD	10.56399726	Established	0	TRUE	Adult	FALSE	0	0
257	0	40	4	MarMay	2011	9.088295688	Cycling	FALSE	A01	15	10	9.145790554	JUDD	10.56399726	Established	0	TRUE	Adult	FALSE	0	0
258	0	40	4	MarMay	2011	8.54072553	Pregnant	TRUE	A01	15	10	9.145790554	JUDD	10.56399726	Established	0	TRUE	Adult	FALSE	1	1
260	0	40	4	MarMay	2011	9.030800821	Cycling	FALSE	A01	15	10	9.145790554	JUDD	10.56399726	Established	0	TRUE	Adult	FALSE	0	0
264	0	40	4	MarMay	2011	9.145790554	Pregnant	TRUE	A01	15	10	9.145790554	JUDD	10.56399726	Established	0	TRUE	Adult	FALSE	1	1
267	1	40	4	MarMay	2011	9.028062971	Cycling	FALSE	A01	15	10	9.145790554	JUDD	10.56399726	Established	0	TRUE	Adult	FALSE	0	0
285	0	40	4	MarMay	2011	7.990417522	Cycling	FALSE	A01	15	10	9.145790554	JUDD	10.56399726	Established	0	TRUE	Adult	FALSE	0	0
286	0	40	4	MarMay	2011	8.182067077	Cycling	FALSE	A01	15	10	9.145790554	JUDD	10.56399726	Established	0	TRUE	Adult	FALSE	0	0
287	0	40	4	MarMay	2011	7.919233402	Pregnant	TRUE	A01	15	10	9.145790554	JUDD	10.56399726	Established	0	TRUE	Adult	FALSE	1	1
254	0	41	5	MarMay	2011	9.163586585	Infant	FALSE	A01	15	10	9.229295003	JUDD	10.64750171	Established	0	TRUE	Adult	FALSE	0	1
255	0	41	5	MarMay	2011	8.893908282	Cycling	FALSE	A01	15	10	9.229295003	JUDD	10.64750171	Established	0	TRUE	Adult	FALSE	0	0
257	0	41	5	MarMay	2011	9.171800137	Cycling	FALSE	A01	15	10	9.229295003	JUDD	10.64750171	Established	0	TRUE	Adult	FALSE	0	0
258	0	41	5	MarMay	2011	8.624229979	Pregnant	TRUE	A01	15	10	9.229295003	JUDD	10.64750171	Established	0	TRUE	Adult	FALSE	1	1
260	1	41	5	MarMay	2011	9.107460643	Cycling	FALSE	A01	15	10	9.229295003	JUDD	10.64750171	Established	0	TRUE	Adult	FALSE	0	0
264	0	41	5	MarMay	2011	9.229295003	Pregnant	TRUE	A01	15	10	9.229295003	JUDD	10.64750171	Established	0	TRUE	Adult	FALSE	1	1
267	0	41	5	MarMay	2011	9.11156742	Cycling	FALSE	A01	15	10	9.229295003	JUDD	10.64750171	Established	0	TRUE	Adult	FALSE	0	0
285	0	41	5	MarMay	2011	8.073921971	Cycling	FALSE	A01	15	10	9.229295003	JUDD	10.64750171	Established	0	TRUE	Adult	FALSE	0	0
286	0	41	5	MarMay	2011	8.265571526	Cycling	FALSE	A01	15	10	9.229295003	JUDD	10.64750171	Established	0	TRUE	Adult	FALSE	0	0
287	0	41	5	MarMay	2011	8.002737851	Pregnant	TRUE	A01	15	10	9.229295003	JUDD	10.64750171	Established	0	TRUE	Adult	FALSE	1	1
254	0	42	6	JunAug	2011	9.247091034	Infant	FALSE	A01	14	8	9.312799452	JUDD	10.73100616	Established	0	TRUE	Adult	FALSE	0	1
257	0	42	6	JunAug	2011	9.255304586	Cycling	FALSE	A01	14	8	9.312799452	JUDD	10.73100616	Established	0	TRUE	Adult	FALSE	0	0
258	0	42	6	JunAug	2011	8.707734428	Pregnant	TRUE	A01	14	8	9.312799452	JUDD	10.73100616	Established	0	TRUE	Adult	FALSE	1	1
264	0	42	6	JunAug	2011	9.312799452	Pregnant	TRUE	A01	14	8	9.312799452	JUDD	10.73100616	Established	0	TRUE	Adult	FALSE	1	1
267	1	42	6	JunAug	2011	9.195071869	Cycling	FALSE	A01	14	8	9.312799452	JUDD	10.73100616	Established	0	TRUE	Adult	FALSE	0	0
285	0	42	6	JunAug	2011	8.15742642	Cycling	FALSE	A01	14	8	9.312799452	JUDD	10.73100616	Established	0	TRUE	Adult	FALSE	0	0
286	0	42	6	JunAug	2011	8.349075975	Cycling	FALSE	A01	14	8	9.312799452	JUDD	10.73100616	Established	0	TRUE	Adult	FALSE	0	0
287	0	42	6	JunAug	2011	8.0862423	Pregnant	TRUE	A01	14	8	9.312799452	JUDD	10.73100616	Established	0	TRUE	Adult	FALSE	1	1
254	0	43	7	JunAug	2011	9.330595483	Cycling	FALSE	A01	15	8	9.396303901	JUDD	10.81451061	Established	0	TRUE	Adult	FALSE	0	0
257	0	43	7	JunAug	2011	9.338809035	Cycling	FALSE	A01	15	8	9.396303901	JUDD	10.81451061	Established	0	TRUE	Adult	FALSE	0	0
258	0	43	7	JunAug	2011	8.791238877	Pregnant	TRUE	A01	15	8	9.396303901	JUDD	10.81451061	Established	0	TRUE	Adult	FALSE	1	0
264	0	43	7	JunAug	2011	9.396303901	Infant	FALSE	A01	15	8	9.396303901	JUDD	10.81451061	Established	0	TRUE	Adult	FALSE	0	1
267	0	43	7	JunAug	2011	9.278576318	Cycling	FALSE	A01	15	8	9.396303901	JUDD	10.81451061	Established	0	TRUE	Adult	FALSE	0	0
285	0	43	7	JunAug	2011	8.240930869	Cycling	FALSE	A01	15	8	9.396303901	JUDD	10.81451061	Established	0	TRUE	Adult	FALSE	0	0
286	0	43	7	JunAug	2011	8.432580424	Cycling	FALSE	A01	15	8	9.396303901	JUDD	10.81451061	Established	0	TRUE	Adult	FALSE	0	0
287	0	43	7	JunAug	2011	8.169746749	Infant	FALSE	A01	15	8	9.396303901	JUDD	10.81451061	Established	0	TRUE	Adult	FALSE	0	1
254	0	44	8	JunAug	2011	9.415468857	Cycling	FALSE	A01	15	8	9.481177276	JUDD	10.89938398	Established	0	TRUE	Adult	FALSE	0	0
257	0	44	8	JunAug	2011	9.423682409	Cycling	FALSE	A01	15	8	9.481177276	JUDD	10.89938398	Established	0	TRUE	Adult	FALSE	0	0
258	0	44	8	JunAug	2011	8.876112252	Infant	FALSE	A01	15	8	9.481177276	JUDD	10.89938398	Established	0	TRUE	Adult	FALSE	0	1
264	0	44	8	JunAug	2011	9.481177276	Infant	FALSE	A01	15	8	9.481177276	JUDD	10.89938398	Established	0	TRUE	Adult	FALSE	0	1
267	0	44	8	JunAug	2011	9.363449692	Cycling	FALSE	A01	15	8	9.481177276	JUDD	10.89938398	Established	0	TRUE	Adult	FALSE	0	0
285	0	44	8	JunAug	2011	8.325804244	Cycling	FALSE	A01	15	8	9.481177276	JUDD	10.89938398	Established	0	TRUE	Adult	FALSE	0	0
286	0	44	8	JunAug	2011	8.517453799	Cycling	FALSE	A01	15	8	9.481177276	JUDD	10.89938398	Established	0	TRUE	Adult	FALSE	0	0
287	0	44	8	JunAug	2011	8.254620123	Cycling	FALSE	A01	15	8	9.481177276	JUDD	10.89938398	Established	0	TRUE	Adult	FALSE	0	0
254	0	45	9	SepNov	2011	9.498973306	Cycling	FALSE	A01	15	8	9.564681725	JUDD	10.98288843	Established	0	TRUE	Adult	FALSE	0	0
257	0	45	9	SepNov	2011	9.507186858	Cycling	FALSE	A01	15	8	9.564681725	JUDD	10.98288843	Established	0	TRUE	Adult	FALSE	0	0
258	0	45	9	SepNov	2011	8.959616701	Infant	FALSE	A01	15	8	9.564681725	JUDD	10.98288843	Established	0	TRUE	Adult	FALSE	0	1
264	0	45	9	SepNov	2011	9.564681725	Infant	FALSE	A01	15	8	9.564681725	JUDD	10.98288843	Established	0	TRUE	Adult	FALSE	0	1
267	0	45	9	SepNov	2011	9.446954141	Cycling	FALSE	A01	15	8	9.564681725	JUDD	10.98288843	Established	0	TRUE	Adult	FALSE	0	0
285	0	45	9	SepNov	2011	8.409308693	Cycling	FALSE	A01	15	8	9.564681725	JUDD	10.98288843	Established	0	TRUE	Adult	FALSE	0	0
286	0	45	9	SepNov	2011	8.600958248	Cycling	FALSE	A01	15	8	9.564681725	JUDD	10.98288843	Established	0	TRUE	Adult	FALSE	0	0
287	0	45	9	SepNov	2011	8.338124572	Cycling	FALSE	A01	15	8	9.564681725	JUDD	10.98288843	Established	0	TRUE	Adult	FALSE	0	0
254	0	46	10	SepNov	2011	9.582477755	Cycling	FALSE	A01	15	8	9.648186174	JUDD	11.06639288	Established	0	TRUE	Adult	FALSE	0	0
257	0	46	10	SepNov	2011	9.590691307	Cycling	FALSE	A01	15	8	9.648186174	JUDD	11.06639288	Established	0	TRUE	Adult	FALSE	0	0
258	0	46	10	SepNov	2011	9.04312115	Infant	FALSE	A01	15	8	9.648186174	JUDD	11.06639288	Established	0	TRUE	Adult	FALSE	0	1
264	0	46	10	SepNov	2011	9.648186174	Infant	FALSE	A01	15	8	9.648186174	JUDD	11.06639288	Established	0	TRUE	Adult	FALSE	0	1
267	0	46	10	SepNov	2011	9.53045859	Cycling	FALSE	A01	15	8	9.648186174	JUDD	11.06639288	Established	0	TRUE	Adult	FALSE	0	0
285	0	46	10	SepNov	2011	8.492813142	Cycling	FALSE	A01	15	8	9.648186174	JUDD	11.06639288	Established	0	TRUE	Adult	FALSE	0	0
286	0	46	10	SepNov	2011	8.684462697	Cycling	FALSE	A01	15	8	9.648186174	JUDD	11.06639288	Established	0	TRUE	Adult	FALSE	0	0
287	0	46	10	SepNov	2011	8.421629021	Cycling	FALSE	A01	15	8	9.648186174	JUDD	11.06639288	Established	0	TRUE	Adult	FALSE	0	0
254	0	47	11	SepNov	2011	9.665982204	Cycling	FALSE	A01	15	8	9.731690623	JUDD	11.14989733	Established	0	TRUE	Adult	FALSE	0	0
257	0	47	11	SepNov	2011	9.674195756	Cycling	FALSE	A01	15	8	9.731690623	JUDD	11.14989733	Established	0	TRUE	Adult	FALSE	0	0
258	0	47	11	SepNov	2011	9.126625599	Infant	FALSE	A01	15	8	9.731690623	JUDD	11.14989733	Established	0	TRUE	Adult	FALSE	0	1
264	0	47	11	SepNov	2011	9.731690623	Infant	FALSE	A01	15	8	9.731690623	JUDD	11.14989733	Established	0	TRUE	Adult	FALSE	0	1
267	0	47	11	SepNov	2011	9.613963039	Cycling	FALSE	A01	15	8	9.731690623	JUDD	11.14989733	Established	0	TRUE	Adult	FALSE	0	0
285	0	47	11	SepNov	2011	8.576317591	Cycling	FALSE	A01	15	8	9.731690623	JUDD	11.14989733	Established	0	TRUE	Adult	FALSE	0	0
286	0	47	11	SepNov	2011	8.767967146	Cycling	FALSE	A01	15	8	9.731690623	JUDD	11.14989733	Established	0	TRUE	Adult	FALSE	0	0
287	0	47	11	SepNov	2011	8.50513347	Cycling	FALSE	A01	15	8	9.731690623	JUDD	11.14989733	Established	0	TRUE	Adult	FALSE	0	0
254	0	48	12	DecFeb	2011	9.749486653	Cycling	FALSE	A01	15	8	9.815195072	JUDD	11.23340178	Established	0	TRUE	Adult	FALSE	0	0
257	0	48	12	DecFeb	2011	9.757700205	Cycling	FALSE	A01	15	8	9.815195072	JUDD	11.23340178	Established	0	TRUE	Adult	FALSE	0	0
258	0	48	12	DecFeb	2011	9.210130048	Infant	FALSE	A01	15	8	9.815195072	JUDD	11.23340178	Established	0	TRUE	Adult	FALSE	0	1
264	0	48	12	DecFeb	2011	9.815195072	Infant	FALSE	A01	15	8	9.815195072	JUDD	11.23340178	Established	0	TRUE	Adult	FALSE	0	1
267	0	48	12	DecFeb	2011	9.697467488	Cycling	FALSE	A01	15	8	9.815195072	JUDD	11.23340178	Established	0	TRUE	Adult	FALSE	0	0
285	0	48	12	DecFeb	2011	8.65982204	Cycling	FALSE	A01	15	8	9.815195072	JUDD	11.23340178	Established	0	TRUE	Adult	FALSE	0	0
286	0	48	12	DecFeb	2011	8.851471595	Cycling	FALSE	A01	15	8	9.815195072	JUDD	11.23340178	Established	0	TRUE	Adult	FALSE	0	0
287	0	48	12	DecFeb	2011	8.588637919	Cycling	FALSE	A01	15	8	9.815195072	JUDD	11.23340178	Established	0	TRUE	Adult	FALSE	0	0
254	0	49	1	DecFeb	2012	9.834360027	Cycling	FALSE	A01	15	8	9.900068446	JUDD	11.31827515	Established	0	TRUE	Adult	FALSE	0	0
257	0	49	1	DecFeb	2012	9.84257358	Cycling	FALSE	A01	15	8	9.900068446	JUDD	11.31827515	Established	0	TRUE	Adult	FALSE	0	0
258	0	49	1	DecFeb	2012	9.295003422	Infant	FALSE	A01	15	8	9.900068446	JUDD	11.31827515	Established	0	TRUE	Adult	FALSE	0	1
264	0	49	1	DecFeb	2012	9.900068446	Infant	FALSE	A01	15	8	9.900068446	JUDD	11.31827515	Established	0	TRUE	Adult	FALSE	0	1
267	0	49	1	DecFeb	2012	9.782340862	Cycling	FALSE	A01	15	8	9.900068446	JUDD	11.31827515	Established	0	TRUE	Adult	FALSE	0	0
285	0	49	1	DecFeb	2012	8.744695414	Cycling	FALSE	A01	15	8	9.900068446	JUDD	11.31827515	Established	0	TRUE	Adult	FALSE	0	0
286	0	49	1	DecFeb	2012	8.936344969	Cycling	FALSE	A01	15	8	9.900068446	JUDD	11.31827515	Established	0	TRUE	Adult	FALSE	0	0
287	0	49	1	DecFeb	2012	8.673511294	Cycling	FALSE	A01	15	8	9.900068446	JUDD	11.31827515	Established	0	TRUE	Adult	FALSE	0	0
254	0	50	2	DecFeb	2012	9.916495551	Cycling	FALSE	A01	15	8	9.98220397	JUDD	11.40041068	Established	0	TRUE	Adult	FALSE	0	0
257	0	50	2	DecFeb	2012	9.924709103	Cycling	FALSE	A01	15	8	9.98220397	JUDD	11.40041068	Established	0	TRUE	Adult	FALSE	0	0
258	0	50	2	DecFeb	2012	9.377138946	Infant	TRUE	A01	15	8	9.98220397	JUDD	11.40041068	Established	0	TRUE	Adult	TRUE	0	1
264	0	50	2	DecFeb	2012	9.98220397	Infant	FALSE	A01	15	8	9.98220397	JUDD	11.40041068	Established	0	TRUE	Adult	FALSE	0	1
267	0	50	2	DecFeb	2012	9.864476386	Cycling	FALSE	A01	15	8	9.98220397	JUDD	11.40041068	Established	0	TRUE	Adult	FALSE	0	0
285	0	50	2	DecFeb	2012	8.826830938	Cycling	FALSE	A01	15	8	9.98220397	JUDD	11.40041068	Established	0	TRUE	Adult	FALSE	0	0
286	0	50	2	DecFeb	2012	9.018480493	Cycling	FALSE	A01	15	8	9.98220397	JUDD	11.40041068	Established	0	TRUE	Adult	FALSE	0	0
287	0	50	2	DecFeb	2012	8.755646817	Cycling	FALSE	A01	15	8	9.98220397	JUDD	11.40041068	Established	0	TRUE	Adult	FALSE	0	0
254	0	51	3	MarMay	2012	9.998631075	Cycling	FALSE	A01	15	8	10.06433949	JUDD	11.4825462	Established	0	TRUE	Adult	FALSE	0	0
257	0	51	3	MarMay	2012	10.00684463	Cycling	FALSE	A01	15	8	10.06433949	JUDD	11.4825462	Established	0	TRUE	Adult	FALSE	0	0
258	0	51	3	MarMay	2012	9.45927447	Pregnant	TRUE	A01	15	8	10.06433949	JUDD	11.4825462	Established	0	TRUE	Adult	FALSE	1	1
264	0	51	3	MarMay	2012	10.06433949	Infant	FALSE	A01	15	8	10.06433949	JUDD	11.4825462	Established	0	TRUE	Adult	FALSE	0	1
267	0	51	3	MarMay	2012	9.94661191	Cycling	FALSE	A01	15	8	10.06433949	JUDD	11.4825462	Established	0	TRUE	Adult	FALSE	0	0
285	0	51	3	MarMay	2012	8.908966461	Cycling	FALSE	A01	15	8	10.06433949	JUDD	11.4825462	Established	0	TRUE	Adult	FALSE	0	0
286	0	51	3	MarMay	2012	9.100616016	Cycling	FALSE	A01	15	8	10.06433949	JUDD	11.4825462	Established	0	TRUE	Adult	FALSE	0	0
287	0	51	3	MarMay	2012	8.837782341	Cycling	FALSE	A01	15	8	10.06433949	JUDD	11.4825462	Established	0	TRUE	Adult	FALSE	0	0
254	0	52	4	MarMay	2012	10.08213552	Cycling	FALSE	A01	15	8	10.14784394	JUDD	11.56605065	Established	0	TRUE	Adult	FALSE	0	0
257	0	52	4	MarMay	2012	10.09034908	Cycling	FALSE	A01	15	8	10.14784394	JUDD	11.56605065	Established	0	TRUE	Adult	FALSE	0	0
258	0	52	4	MarMay	2012	9.542778919	Pregnant	TRUE	A01	15	8	10.14784394	JUDD	11.56605065	Established	0	TRUE	Adult	FALSE	1	1
264	0	52	4	MarMay	2012	10.14784394	Infant	FALSE	A01	15	8	10.14784394	JUDD	11.56605065	Established	0	TRUE	Adult	FALSE	0	1
267	0	52	4	MarMay	2012	10.03011636	Cycling	FALSE	A01	15	8	10.14784394	JUDD	11.56605065	Established	0	TRUE	Adult	FALSE	0	0
285	0	52	4	MarMay	2012	8.99247091	Cycling	FALSE	A01	15	8	10.14784394	JUDD	11.56605065	Established	0	TRUE	Adult	FALSE	0	0
286	0	52	4	MarMay	2012	9.184120465	Cycling	FALSE	A01	15	8	10.14784394	JUDD	11.56605065	Established	0	TRUE	Adult	FALSE	0	0
287	0	52	4	MarMay	2012	8.92128679	Cycling	FALSE	A01	15	8	10.14784394	JUDD	11.56605065	Established	0	TRUE	Adult	FALSE	0	0
254	0	53	5	MarMay	2012	10.16563997	Cycling	FALSE	A01	15	8	10.23134839	JUDD	11.6495551	Established	0	TRUE	Adult	FALSE	0	0
257	0	53	5	MarMay	2012	10.17385352	Cycling	FALSE	A01	15	8	10.23134839	JUDD	11.6495551	Established	0	TRUE	Adult	FALSE	0	0
258	0	53	5	MarMay	2012	9.626283368	Pregnant	TRUE	A01	15	8	10.23134839	JUDD	11.6495551	Established	0	TRUE	Adult	FALSE	1	1
264	0	53	5	MarMay	2012	10.23134839	Infant	FALSE	A01	15	8	10.23134839	JUDD	11.6495551	Established	0	TRUE	Adult	FALSE	0	1
267	0	53	5	MarMay	2012	10.11362081	Cycling	FALSE	A01	15	8	10.23134839	JUDD	11.6495551	Established	0	TRUE	Adult	FALSE	0	0
285	0	53	5	MarMay	2012	9.075975359	Cycling	FALSE	A01	15	8	10.23134839	JUDD	11.6495551	Established	0	TRUE	Adult	FALSE	0	0
286	0	53	5	MarMay	2012	9.267624914	Cycling	FALSE	A01	15	8	10.23134839	JUDD	11.6495551	Established	0	TRUE	Adult	FALSE	0	0
287	0	53	5	MarMay	2012	9.004791239	Cycling	FALSE	A01	15	8	10.23134839	JUDD	11.6495551	Established	0	TRUE	Adult	FALSE	0	0
254	0	54	6	JunAug	2012	10.24914442	Cycling	FALSE	A01	15	8	10.31485284	JUDD	11.73305955	Established	0	TRUE	Adult	FALSE	0	0
257	0	54	6	JunAug	2012	10.25735797	Cycling	FALSE	A01	15	8	10.31485284	JUDD	11.73305955	Established	0	TRUE	Adult	FALSE	0	0
258	0	54	6	JunAug	2012	9.709787817	Pregnant	TRUE	A01	15	8	10.31485284	JUDD	11.73305955	Established	0	TRUE	Adult	FALSE	1	1
264	0	54	6	JunAug	2012	10.31485284	Infant	FALSE	A01	15	8	10.31485284	JUDD	11.73305955	Established	0	TRUE	Adult	FALSE	0	1
267	0	54	6	JunAug	2012	10.19712526	Cycling	FALSE	A01	15	8	10.31485284	JUDD	11.73305955	Established	0	TRUE	Adult	FALSE	0	0
285	1	54	6	JunAug	2012	9.159479808	Cycling	FALSE	A01	15	8	10.31485284	JUDD	11.73305955	Established	0	TRUE	Adult	FALSE	0	0
286	0	54	6	JunAug	2012	9.351129363	Cycling	FALSE	A01	15	8	10.31485284	JUDD	11.73305955	Established	0	TRUE	Adult	FALSE	0	0
287	0	54	6	JunAug	2012	9.088295688	Cycling	FALSE	A01	15	8	10.31485284	JUDD	11.73305955	Established	0	TRUE	Adult	FALSE	0	0
254	0	55	7	JunAug	2012	10.33264887	Cycling	FALSE	A01	16	8	10.39835729	JUDD	11.816564	Established	0	TRUE	Adult	FALSE	0	0
257	0	55	7	JunAug	2012	10.34086242	Cycling	FALSE	A01	16	8	10.39835729	JUDD	11.816564	Established	0	TRUE	Adult	FALSE	0	0
258	0	55	7	JunAug	2012	9.793292266	Pregnant	TRUE	A01	16	8	10.39835729	JUDD	11.816564	Established	0	TRUE	Adult	FALSE	1	1
264	0	55	7	JunAug	2012	10.39835729	Cycling	FALSE	A01	16	8	10.39835729	JUDD	11.816564	Established	0	TRUE	Adult	FALSE	0	0
267	0	55	7	JunAug	2012	10.28062971	Cycling	FALSE	A01	16	8	10.39835729	JUDD	11.816564	Established	0	TRUE	Adult	FALSE	0	0
285	0	55	7	JunAug	2012	9.242984257	Cycling	FALSE	A01	16	8	10.39835729	JUDD	11.816564	Established	0	TRUE	Adult	FALSE	0	0
286	0	55	7	JunAug	2012	9.434633812	Cycling	FALSE	A01	16	8	10.39835729	JUDD	11.816564	Established	0	TRUE	Adult	FALSE	0	0
287	0	55	7	JunAug	2012	9.171800137	Cycling	FALSE	A01	16	8	10.39835729	JUDD	11.816564	Established	0	TRUE	Adult	FALSE	0	0
254	0	56	8	JunAug	2012	10.41752225	Cycling	FALSE	A01	16	8	10.48323066	JUDD	11.90143737	Established	0	TRUE	Adult	FALSE	0	0
257	1	56	8	JunAug	2012	10.4257358	Cycling	FALSE	A01	16	8	10.48323066	JUDD	11.90143737	Established	0	TRUE	Adult	FALSE	0	0
258	1	56	8	JunAug	2012	9.87816564	Infant	FALSE	A01	16	8	10.48323066	JUDD	11.90143737	Established	0	TRUE	Adult	FALSE	0	1
264	0	56	8	JunAug	2012	10.48323066	Cycling	FALSE	A01	16	8	10.48323066	JUDD	11.90143737	Established	0	TRUE	Adult	FALSE	0	0
267	0	56	8	JunAug	2012	10.36550308	Cycling	FALSE	A01	16	8	10.48323066	JUDD	11.90143737	Established	0	TRUE	Adult	FALSE	0	0
285	0	56	8	JunAug	2012	9.327857632	Cycling	FALSE	A01	16	8	10.48323066	JUDD	11.90143737	Established	0	TRUE	Adult	FALSE	0	0
286	0	56	8	JunAug	2012	9.519507187	Cycling	FALSE	A01	16	8	10.48323066	JUDD	11.90143737	Established	0	TRUE	Adult	FALSE	0	0
287	0	56	8	JunAug	2012	9.256673511	Cycling	FALSE	A01	16	8	10.48323066	JUDD	11.90143737	Established	0	TRUE	Adult	FALSE	0	0
254	0	57	9	SepNov	2012	10.50102669	Cycling	FALSE	A01	16	8	10.56673511	JUDD	11.98494182	Established	0	TRUE	Adult	FALSE	0	0
257	0	57	9	SepNov	2012	10.50924025	Cycling	FALSE	A01	16	8	10.56673511	JUDD	11.98494182	Established	0	TRUE	Adult	FALSE	0	0
258	0	57	9	SepNov	2012	9.961670089	Infant	FALSE	A01	16	8	10.56673511	JUDD	11.98494182	Established	0	TRUE	Adult	FALSE	0	1
264	0	57	9	SepNov	2012	10.56673511	Cycling	FALSE	A01	16	8	10.56673511	JUDD	11.98494182	Established	0	TRUE	Adult	FALSE	0	0
267	0	57	9	SepNov	2012	10.44900753	Cycling	FALSE	A01	16	8	10.56673511	JUDD	11.98494182	Established	0	TRUE	Adult	FALSE	0	0
285	1	57	9	SepNov	2012	9.411362081	Cycling	FALSE	A01	16	8	10.56673511	JUDD	11.98494182	Established	0	TRUE	Adult	FALSE	0	0
286	0	57	9	SepNov	2012	9.603011636	Cycling	FALSE	A01	16	8	10.56673511	JUDD	11.98494182	Established	0	TRUE	Adult	FALSE	0	0
287	0	57	9	SepNov	2012	9.34017796	Cycling	FALSE	A01	16	8	10.56673511	JUDD	11.98494182	Established	0	TRUE	Adult	FALSE	0	0
254	0	58	10	SepNov	2012	10.58453114	Cycling	FALSE	A01	16	8	10.65023956	JUDD	12.06844627	Established	0	TRUE	Adult	FALSE	0	0
257	0	58	10	SepNov	2012	10.5927447	Cycling	FALSE	A01	16	8	10.65023956	JUDD	12.06844627	Established	0	TRUE	Adult	FALSE	0	0
258	0	58	10	SepNov	2012	10.04517454	Infant	FALSE	A01	16	8	10.65023956	JUDD	12.06844627	Established	0	TRUE	Adult	FALSE	0	1
264	0	58	10	SepNov	2012	10.65023956	Cycling	FALSE	A01	16	8	10.65023956	JUDD	12.06844627	Established	0	TRUE	Adult	FALSE	0	0
267	0	58	10	SepNov	2012	10.53251198	Cycling	FALSE	A01	16	8	10.65023956	JUDD	12.06844627	Established	0	TRUE	Adult	FALSE	0	0
285	0	58	10	SepNov	2012	9.49486653	Cycling	FALSE	A01	16	8	10.65023956	JUDD	12.06844627	Established	0	TRUE	Adult	FALSE	0	0
286	0	58	10	SepNov	2012	9.686516085	Cycling	FALSE	A01	16	8	10.65023956	JUDD	12.06844627	Established	0	TRUE	Adult	FALSE	0	0
287	0	58	10	SepNov	2012	9.423682409	Cycling	FALSE	A01	16	8	10.65023956	JUDD	12.06844627	Established	0	TRUE	Adult	FALSE	0	0
254	0	59	11	SepNov	2012	10.66803559	Cycling	FALSE	A01	16	8	10.73374401	JUDD	12.15195072	Established	0	TRUE	Adult	FALSE	0	0
257	0	59	11	SepNov	2012	10.67624914	Cycling	FALSE	A01	16	8	10.73374401	JUDD	12.15195072	Established	0	TRUE	Adult	FALSE	0	0
258	0	59	11	SepNov	2012	10.12867899	Infant	FALSE	A01	16	8	10.73374401	JUDD	12.15195072	Established	0	TRUE	Adult	FALSE	0	1
264	0	59	11	SepNov	2012	10.73374401	Cycling	FALSE	A01	16	8	10.73374401	JUDD	12.15195072	Established	0	TRUE	Adult	FALSE	0	0
267	0	59	11	SepNov	2012	10.61601643	Cycling	FALSE	A01	16	8	10.73374401	JUDD	12.15195072	Established	0	TRUE	Adult	FALSE	0	0
285	0	59	11	SepNov	2012	9.578370979	Cycling	FALSE	A01	16	8	10.73374401	JUDD	12.15195072	Established	0	TRUE	Adult	FALSE	0	0
286	0	59	11	SepNov	2012	9.770020534	Cycling	FALSE	A01	16	8	10.73374401	JUDD	12.15195072	Established	0	TRUE	Adult	FALSE	0	0
287	0	59	11	SepNov	2012	9.507186858	Cycling	FALSE	A01	16	8	10.73374401	JUDD	12.15195072	Established	0	TRUE	Adult	FALSE	0	0
254	0	60	12	DecFeb	2012	10.75154004	Cycling	FALSE	A01	16	10	10.81724846	JUDD	12.23545517	Established	0	TRUE	Adult	FALSE	0	0
257	0	60	12	DecFeb	2012	10.75975359	Cycling	FALSE	A01	16	10	10.81724846	JUDD	12.23545517	Established	0	TRUE	Adult	FALSE	0	0
258	0	60	12	DecFeb	2012	10.21218344	Infant	FALSE	A01	16	10	10.81724846	JUDD	12.23545517	Established	0	TRUE	Adult	FALSE	0	1
264	0	60	12	DecFeb	2012	10.81724846	Cycling	FALSE	A01	16	10	10.81724846	JUDD	12.23545517	Established	0	TRUE	Adult	FALSE	0	0
267	0	60	12	DecFeb	2012	10.69952088	Cycling	FALSE	A01	16	10	10.81724846	JUDD	12.23545517	Established	0	TRUE	Adult	FALSE	0	0
285	0	60	12	DecFeb	2012	9.661875428	Cycling	FALSE	A01	16	10	10.81724846	JUDD	12.23545517	Established	0	TRUE	Adult	FALSE	0	0
286	0	60	12	DecFeb	2012	9.853524983	Cycling	FALSE	A01	16	10	10.81724846	JUDD	12.23545517	Established	0	TRUE	Adult	FALSE	0	0
287	0	60	12	DecFeb	2012	9.590691307	Cycling	FALSE	A01	16	10	10.81724846	JUDD	12.23545517	Established	0	TRUE	Adult	FALSE	0	0
548	0	60	12	DecFeb	2012	2.527036277	Cycling	FALSE	A01	16	10	10.81724846	JUDD	12.23545517	Established	0	TRUE	Adolescent	FALSE	0	0
549	0	60	12	DecFeb	2012	2.50513347	Cycling	FALSE	A01	16	10	10.81724846	JUDD	12.23545517	Established	0	TRUE	Adolescent	FALSE	0	0
254	0	61	1	DecFeb	2013	10.83641342	Cycling	FALSE	A01	16	10	10.90212183	JUDD	12.32032854	Established	0	TRUE	Adult	FALSE	0	0
257	0	61	1	DecFeb	2013	10.84462697	Cycling	FALSE	A01	16	10	10.90212183	JUDD	12.32032854	Established	0	TRUE	Adult	FALSE	0	0
258	0	61	1	DecFeb	2013	10.29705681	Infant	FALSE	A01	16	10	10.90212183	JUDD	12.32032854	Established	0	TRUE	Adult	FALSE	0	1
264	0	61	1	DecFeb	2013	10.90212183	Cycling	FALSE	A01	16	10	10.90212183	JUDD	12.32032854	Established	0	TRUE	Adult	FALSE	0	0
267	0	61	1	DecFeb	2013	10.78439425	Cycling	FALSE	A01	16	10	10.90212183	JUDD	12.32032854	Established	0	TRUE	Adult	FALSE	0	0
285	1	61	1	DecFeb	2013	9.746748802	Cycling	FALSE	A01	16	10	10.90212183	JUDD	12.32032854	Established	0	TRUE	Adult	FALSE	0	0
286	0	61	1	DecFeb	2013	9.938398357	Cycling	FALSE	A01	16	10	10.90212183	JUDD	12.32032854	Established	0	TRUE	Adult	FALSE	0	0
287	0	61	1	DecFeb	2013	9.675564682	Cycling	FALSE	A01	16	10	10.90212183	JUDD	12.32032854	Established	0	TRUE	Adult	FALSE	0	0
548	0	61	1	DecFeb	2013	2.611909651	Cycling	FALSE	A01	16	10	10.90212183	JUDD	12.32032854	Established	0	TRUE	Adolescent	FALSE	0	0
549	0	61	1	DecFeb	2013	2.590006845	Cycling	FALSE	A01	16	10	10.90212183	JUDD	12.32032854	Established	0	TRUE	Adolescent	FALSE	0	0
254	0	62	2	DecFeb	2013	10.91718001	Cycling	FALSE	A01	16	10	10.98288843	JUDD	12.40109514	Established	0	TRUE	Adult	FALSE	0	0
257	0	62	2	DecFeb	2013	10.92539357	Cycling	FALSE	A01	16	10	10.98288843	JUDD	12.40109514	Established	0	TRUE	Adult	FALSE	0	0
258	0	62	2	DecFeb	2013	10.37782341	Infant	FALSE	A01	16	10	10.98288843	JUDD	12.40109514	Established	0	TRUE	Adult	FALSE	0	1
264	0	62	2	DecFeb	2013	10.98288843	Cycling	FALSE	A01	16	10	10.98288843	JUDD	12.40109514	Established	0	TRUE	Adult	FALSE	0	0
267	0	62	2	DecFeb	2013	10.86516085	Cycling	FALSE	A01	16	10	10.98288843	JUDD	12.40109514	Established	0	TRUE	Adult	FALSE	0	0
285	0	62	2	DecFeb	2013	9.8275154	Cycling	FALSE	A01	16	10	10.98288843	JUDD	12.40109514	Established	0	TRUE	Adult	FALSE	0	0
286	0	62	2	DecFeb	2013	10.01916496	Cycling	FALSE	A01	16	10	10.98288843	JUDD	12.40109514	Established	0	TRUE	Adult	FALSE	0	0
287	0	62	2	DecFeb	2013	9.75633128	Cycling	FALSE	A01	16	10	10.98288843	JUDD	12.40109514	Established	0	TRUE	Adult	FALSE	0	0
548	0	62	2	DecFeb	2013	2.692676249	Cycling	FALSE	A01	16	10	10.98288843	JUDD	12.40109514	Established	0	TRUE	Adolescent	FALSE	0	0
549	0	62	2	DecFeb	2013	2.670773443	Cycling	FALSE	A01	16	10	10.98288843	JUDD	12.40109514	Established	0	TRUE	Adolescent	FALSE	0	0
254	0	63	3	MarMay	2013	10.99794661	Cycling	FALSE	A01	16	10	11.06365503	JUDD	12.48186174	Established	0	TRUE	Adult	FALSE	0	0
257	0	63	3	MarMay	2013	11.00616016	Cycling	FALSE	A01	16	10	11.06365503	JUDD	12.48186174	Established	0	TRUE	Adult	FALSE	0	0
258	0	63	3	MarMay	2013	10.45859001	Infant	FALSE	A01	16	10	11.06365503	JUDD	12.48186174	Established	0	TRUE	Adult	FALSE	0	1
264	0	63	3	MarMay	2013	11.06365503	Cycling	FALSE	A01	16	10	11.06365503	JUDD	12.48186174	Established	0	TRUE	Adult	FALSE	0	0
267	0	63	3	MarMay	2013	10.94592745	Cycling	FALSE	A01	16	10	11.06365503	JUDD	12.48186174	Established	0	TRUE	Adult	FALSE	0	0
285	0	63	3	MarMay	2013	9.908281999	Cycling	FALSE	A01	16	10	11.06365503	JUDD	12.48186174	Established	0	TRUE	Adult	FALSE	0	0
286	0	63	3	MarMay	2013	10.09993155	Cycling	FALSE	A01	16	10	11.06365503	JUDD	12.48186174	Established	0	TRUE	Adult	FALSE	0	0
287	0	63	3	MarMay	2013	9.837097878	Cycling	FALSE	A01	16	10	11.06365503	JUDD	12.48186174	Established	0	TRUE	Adult	FALSE	0	0
548	0	63	3	MarMay	2013	2.773442847	Cycling	FALSE	A01	16	10	11.06365503	JUDD	12.48186174	Established	0	TRUE	Adolescent	FALSE	0	0
549	0	63	3	MarMay	2013	2.751540041	Cycling	FALSE	A01	16	10	11.06365503	JUDD	12.48186174	Established	0	TRUE	Adolescent	FALSE	0	0
254	0	64	4	MarMay	2013	11.08145106	Cycling	FALSE	A01	16	10	11.14715948	JUDD	12.56536619	Established	0	TRUE	Adult	FALSE	0	0
257	0	64	4	MarMay	2013	11.08966461	Cycling	FALSE	A01	16	10	11.14715948	JUDD	12.56536619	Established	0	TRUE	Adult	FALSE	0	0
258	0	64	4	MarMay	2013	10.54209446	Infant	FALSE	A01	16	10	11.14715948	JUDD	12.56536619	Established	0	TRUE	Adult	FALSE	0	1
264	0	64	4	MarMay	2013	11.14715948	Cycling	FALSE	A01	16	10	11.14715948	JUDD	12.56536619	Established	0	TRUE	Adult	FALSE	0	0
267	0	64	4	MarMay	2013	11.0294319	Cycling	FALSE	A01	16	10	11.14715948	JUDD	12.56536619	Established	0	TRUE	Adult	FALSE	0	0
285	0	64	4	MarMay	2013	9.991786448	Cycling	FALSE	A01	16	10	11.14715948	JUDD	12.56536619	Established	0	TRUE	Adult	FALSE	0	0
286	0	64	4	MarMay	2013	10.183436	Cycling	FALSE	A01	16	10	11.14715948	JUDD	12.56536619	Established	0	TRUE	Adult	FALSE	0	0
287	0	64	4	MarMay	2013	9.920602327	Cycling	FALSE	A01	16	10	11.14715948	JUDD	12.56536619	Established	0	TRUE	Adult	FALSE	0	0
548	0	64	4	MarMay	2013	2.856947296	Cycling	FALSE	A01	16	10	11.14715948	JUDD	12.56536619	Established	0	TRUE	Adolescent	FALSE	0	0
549	0	64	4	MarMay	2013	2.83504449	Cycling	FALSE	A01	16	10	11.14715948	JUDD	12.56536619	Established	0	TRUE	Adolescent	FALSE	0	0
254	1	65	5	MarMay	2013	11.16495551	Cycling	FALSE	A01	11	8	11.23066393	JUDD	12.64887064	Established	0	TRUE	Adult	FALSE	0	0
257	0	65	5	MarMay	2013	11.17316906	Cycling	FALSE	A01	11	8	11.23066393	JUDD	12.64887064	Established	0	TRUE	Adult	FALSE	0	0
258	0	65	5	MarMay	2013	10.6255989	Infant	FALSE	A01	11	8	11.23066393	JUDD	12.64887064	Established	0	TRUE	Adult	FALSE	0	1
264	0	65	5	MarMay	2013	11.23066393	Cycling	FALSE	A01	11	8	11.23066393	JUDD	12.64887064	Established	0	TRUE	Adult	FALSE	0	0
267	0	65	5	MarMay	2013	11.11293634	Cycling	FALSE	A01	11	8	11.23066393	JUDD	12.64887064	Established	0	TRUE	Adult	FALSE	0	0
285	0	65	5	MarMay	2013	10.0752909	Cycling	FALSE	A01	11	8	11.23066393	JUDD	12.64887064	Established	0	TRUE	Adult	FALSE	0	0
286	0	65	5	MarMay	2013	10.26694045	Cycling	FALSE	A01	11	8	11.23066393	JUDD	12.64887064	Established	0	TRUE	Adult	FALSE	0	0
287	0	65	5	MarMay	2013	10.00410678	Cycling	FALSE	A01	11	8	11.23066393	JUDD	12.64887064	Established	0	TRUE	Adult	FALSE	0	0
254	0	66	6	JunAug	2013	11.24845996	Cycling	FALSE	A01	11	8	11.31416838	JUDD	12.73237509	Established	0	TRUE	Adult	FALSE	0	0
257	0	66	6	JunAug	2013	11.25667351	Cycling	FALSE	A01	11	8	11.31416838	JUDD	12.73237509	Established	0	TRUE	Adult	FALSE	0	0
258	0	66	6	JunAug	2013	10.70910335	Infant	FALSE	A01	11	8	11.31416838	JUDD	12.73237509	Established	0	TRUE	Adult	FALSE	0	1
264	0	66	6	JunAug	2013	11.31416838	Cycling	FALSE	A01	11	8	11.31416838	JUDD	12.73237509	Established	0	TRUE	Adult	FALSE	0	0
267	0	66	6	JunAug	2013	11.19644079	Cycling	FALSE	A01	11	8	11.31416838	JUDD	12.73237509	Established	0	TRUE	Adult	FALSE	0	0
285	0	66	6	JunAug	2013	10.15879535	Cycling	FALSE	A01	11	8	11.31416838	JUDD	12.73237509	Established	0	TRUE	Adult	FALSE	0	0
286	0	66	6	JunAug	2013	10.3504449	Cycling	FALSE	A01	11	8	11.31416838	JUDD	12.73237509	Established	0	TRUE	Adult	FALSE	0	0
287	0	66	6	JunAug	2013	10.08761123	Cycling	FALSE	A01	11	8	11.31416838	JUDD	12.73237509	Established	0	TRUE	Adult	FALSE	0	0
254	0	67	7	JunAug	2013	11.33196441	Cycling	FALSE	A01	11	8	11.39767283	JUDD	12.81587953	Established	0	TRUE	Adult	FALSE	0	0
257	0	67	7	JunAug	2013	11.34017796	Cycling	FALSE	A01	11	8	11.39767283	JUDD	12.81587953	Established	0	TRUE	Adult	FALSE	0	0
258	0	67	7	JunAug	2013	10.7926078	Infant	TRUE	A01	11	8	11.39767283	JUDD	12.81587953	Established	0	TRUE	Adult	TRUE	0	1
264	0	67	7	JunAug	2013	11.39767283	Cycling	FALSE	A01	11	8	11.39767283	JUDD	12.81587953	Established	0	TRUE	Adult	FALSE	0	0
267	0	67	7	JunAug	2013	11.27994524	Cycling	FALSE	A01	11	8	11.39767283	JUDD	12.81587953	Established	0	TRUE	Adult	FALSE	0	0
285	0	67	7	JunAug	2013	10.24229979	Cycling	FALSE	A01	11	8	11.39767283	JUDD	12.81587953	Established	0	TRUE	Adult	FALSE	0	0
286	0	67	7	JunAug	2013	10.43394935	Cycling	FALSE	A01	11	8	11.39767283	JUDD	12.81587953	Established	0	TRUE	Adult	FALSE	0	0
287	0	67	7	JunAug	2013	10.17111567	Cycling	FALSE	A01	11	8	11.39767283	JUDD	12.81587953	Established	0	TRUE	Adult	FALSE	0	0
254	0	68	8	JunAug	2013	11.41683778	Cycling	FALSE	A01	11	8	11.4825462	JUDD	12.90075291	Established	0	TRUE	Adult	FALSE	0	0
257	0	68	8	JunAug	2013	11.42505133	Cycling	FALSE	A01	11	8	11.4825462	JUDD	12.90075291	Established	0	TRUE	Adult	FALSE	0	0
258	0	68	8	JunAug	2013	10.87748118	Pregnant	TRUE	A01	11	8	11.4825462	JUDD	12.90075291	Established	0	TRUE	Adult	FALSE	1	0
264	0	68	8	JunAug	2013	11.4825462	Cycling	FALSE	A01	11	8	11.4825462	JUDD	12.90075291	Established	0	TRUE	Adult	FALSE	0	0
267	0	68	8	JunAug	2013	11.36481862	Cycling	FALSE	A01	11	8	11.4825462	JUDD	12.90075291	Established	0	TRUE	Adult	FALSE	0	0
285	0	68	8	JunAug	2013	10.32717317	Cycling	FALSE	A01	11	8	11.4825462	JUDD	12.90075291	Established	0	TRUE	Adult	FALSE	0	0
286	1	68	8	JunAug	2013	10.51882272	Cycling	FALSE	A01	11	8	11.4825462	JUDD	12.90075291	Established	0	TRUE	Adult	FALSE	0	0
287	1	68	8	JunAug	2013	10.25598905	Cycling	FALSE	A01	11	8	11.4825462	JUDD	12.90075291	Established	0	TRUE	Adult	FALSE	0	0
254	0	69	9	SepNov	2013	11.50034223	Cycling	FALSE	A01	11	8	11.56605065	JUDD	12.98425736	Established	0	TRUE	Adult	FALSE	0	0
257	0	69	9	SepNov	2013	11.50855578	Cycling	FALSE	A01	11	8	11.56605065	JUDD	12.98425736	Established	0	TRUE	Adult	FALSE	0	0
258	0	69	9	SepNov	2013	10.96098563	Pregnant	TRUE	A01	11	8	11.56605065	JUDD	12.98425736	Established	0	TRUE	Adult	FALSE	1	0
264	0	69	9	SepNov	2013	11.56605065	Cycling	FALSE	A01	11	8	11.56605065	JUDD	12.98425736	Established	0	TRUE	Adult	FALSE	0	0
267	0	69	9	SepNov	2013	11.44832307	Cycling	FALSE	A01	11	8	11.56605065	JUDD	12.98425736	Established	0	TRUE	Adult	FALSE	0	0
285	0	69	9	SepNov	2013	10.41067762	Cycling	FALSE	A01	11	8	11.56605065	JUDD	12.98425736	Established	0	TRUE	Adult	FALSE	0	0
286	0	69	9	SepNov	2013	10.60232717	Cycling	FALSE	A01	11	8	11.56605065	JUDD	12.98425736	Established	0	TRUE	Adult	FALSE	0	0
287	0	69	9	SepNov	2013	10.3394935	Cycling	FALSE	A01	11	8	11.56605065	JUDD	12.98425736	Established	0	TRUE	Adult	FALSE	0	0
254	1	73	1	DecFeb	2014	11.83572895	Cycling	FALSE	A01	11	8	11.90143737	SOL	11.86584531	Introduction	0	TRUE	Adult	FALSE	0	0
257	2	73	1	DecFeb	2014	11.84394251	Cycling	TRUE	A01	11	8	11.90143737	SOL	11.86584531	Introduction	0	TRUE	Adult	TRUE	0	0
258	1	73	1	DecFeb	2014	11.29637235	Infant	FALSE	A01	11	8	11.90143737	SOL	11.86584531	Introduction	0	TRUE	Adult	FALSE	0	1
264	1	73	1	DecFeb	2014	11.90143737	Cycling	FALSE	A01	11	8	11.90143737	SOL	11.86584531	Introduction	0	TRUE	Adult	FALSE	0	0
267	0	73	1	DecFeb	2014	11.78370979	Cycling	FALSE	A01	11	8	11.90143737	SOL	11.86584531	Introduction	0	TRUE	Adult	FALSE	0	0
285	1	73	1	DecFeb	2014	10.74606434	Cycling	FALSE	A01	11	8	11.90143737	SOL	11.86584531	Introduction	0	TRUE	Adult	FALSE	0	0
286	1	73	1	DecFeb	2014	10.93771389	Cycling	FALSE	A01	11	8	11.90143737	SOL	11.86584531	Introduction	0	TRUE	Adult	FALSE	0	0
287	0	73	1	DecFeb	2014	10.67488022	Cycling	FALSE	A01	11	8	11.90143737	SOL	11.86584531	Introduction	0	TRUE	Adult	FALSE	0	0
254	0	74	2	DecFeb	2014	11.91649555	Cycling	FALSE	A01	11	8	11.98220397	SOL	11.94661191	NewMale	0	TRUE	Adult	FALSE	0	0
257	3	74	2	DecFeb	2014	11.9247091	Pregnant	TRUE	A01	11	8	11.98220397	SOL	11.94661191	NewMale	0	TRUE	Adult	FALSE	1	0
258	1	74	2	DecFeb	2014	11.37713895	Infant	FALSE	A01	11	8	11.98220397	SOL	11.94661191	NewMale	0	TRUE	Adult	FALSE	0	1
264	0	74	2	DecFeb	2014	11.98220397	Cycling	FALSE	A01	11	8	11.98220397	SOL	11.94661191	NewMale	0	TRUE	Adult	FALSE	0	0
267	0	74	2	DecFeb	2014	11.86447639	Cycling	FALSE	A01	11	8	11.98220397	SOL	11.94661191	NewMale	0	TRUE	Adult	FALSE	0	0
285	0	74	2	DecFeb	2014	10.82683094	Cycling	FALSE	A01	11	8	11.98220397	SOL	11.94661191	NewMale	0	TRUE	Adult	FALSE	0	0
286	0	74	2	DecFeb	2014	11.01848049	Cycling	FALSE	A01	11	8	11.98220397	SOL	11.94661191	NewMale	0	TRUE	Adult	FALSE	0	0
287	0	74	2	DecFeb	2014	10.75564682	Cycling	FALSE	A01	11	8	11.98220397	SOL	11.94661191	NewMale	0	TRUE	Adult	FALSE	0	0
254	0	75	3	MarMay	2014	11.99726215	Cycling	FALSE	A01	11	8	12.06297057	SOL	12.02737851	NewMale	0	TRUE	Adult	FALSE	0	0
257	0	75	3	MarMay	2014	12.0054757	Pregnant	TRUE	A01	11	8	12.06297057	SOL	12.02737851	NewMale	0	TRUE	Adult	FALSE	1	0
258	1	75	3	MarMay	2014	11.45790554	Infant	FALSE	A01	11	8	12.06297057	SOL	12.02737851	NewMale	0	TRUE	Adult	FALSE	0	1
264	0	75	3	MarMay	2014	12.06297057	Cycling	TRUE	A01	11	8	12.06297057	SOL	12.02737851	NewMale	0	TRUE	Adult	TRUE	0	0
267	0	75	3	MarMay	2014	11.94524298	Cycling	TRUE	A01	11	8	12.06297057	SOL	12.02737851	NewMale	0	TRUE	Adult	TRUE	0	0
285	0	75	3	MarMay	2014	10.90759754	Cycling	FALSE	A01	11	8	12.06297057	SOL	12.02737851	NewMale	0	TRUE	Adult	FALSE	0	0
286	0	75	3	MarMay	2014	11.09924709	Cycling	FALSE	A01	11	8	12.06297057	SOL	12.02737851	NewMale	0	TRUE	Adult	FALSE	0	0
287	0	75	3	MarMay	2014	10.83641342	Cycling	FALSE	A01	11	8	12.06297057	SOL	12.02737851	NewMale	0	TRUE	Adult	FALSE	0	0
254	0	76	4	MarMay	2014	12.0807666	Cycling	FALSE	A01	11	8	12.14647502	SOL	12.11088296	NewMale	0	TRUE	Adult	FALSE	0	0
257	0	76	4	MarMay	2014	12.08898015	Pregnant	TRUE	A01	11	8	12.14647502	SOL	12.11088296	NewMale	0	TRUE	Adult	FALSE	1	0
258	0	76	4	MarMay	2014	11.54140999	Infant	FALSE	A01	11	8	12.14647502	SOL	12.11088296	NewMale	0	TRUE	Adult	FALSE	0	1
264	1	76	4	MarMay	2014	12.14647502	Pregnant	TRUE	A01	11	8	12.14647502	SOL	12.11088296	NewMale	0	TRUE	Adult	FALSE	1	0
267	0	76	4	MarMay	2014	12.02874743	Pregnant	TRUE	A01	11	8	12.14647502	SOL	12.11088296	NewMale	0	TRUE	Adult	FALSE	1	0
285	0	76	4	MarMay	2014	10.99110198	Cycling	FALSE	A01	11	8	12.14647502	SOL	12.11088296	NewMale	0	TRUE	Adult	FALSE	0	0
286	0	76	4	MarMay	2014	11.18275154	Cycling	FALSE	A01	11	8	12.14647502	SOL	12.11088296	NewMale	0	TRUE	Adult	FALSE	0	0
287	0	76	4	MarMay	2014	10.91991786	Cycling	TRUE	A01	11	8	12.14647502	SOL	12.11088296	NewMale	0	TRUE	Adult	TRUE	0	0
254	0	77	5	MarMay	2014	12.16427105	Cycling	FALSE	A01	11	8	12.22997947	SOL	12.19438741	Established	0	TRUE	Adult	FALSE	0	0
257	0	77	5	MarMay	2014	12.1724846	Pregnant	TRUE	A01	11	8	12.22997947	SOL	12.19438741	Established	0	TRUE	Adult	FALSE	1	0
258	0	77	5	MarMay	2014	11.62491444	Infant	FALSE	A01	11	8	12.22997947	SOL	12.19438741	Established	0	TRUE	Adult	FALSE	0	1
264	0	77	5	MarMay	2014	12.22997947	Pregnant	TRUE	A01	11	8	12.22997947	SOL	12.19438741	Established	0	TRUE	Adult	FALSE	1	0
267	0	77	5	MarMay	2014	12.11225188	Pregnant	TRUE	A01	11	8	12.22997947	SOL	12.19438741	Established	0	TRUE	Adult	FALSE	1	0
285	1	77	5	MarMay	2014	11.07460643	Cycling	FALSE	A01	11	8	12.22997947	SOL	12.19438741	Established	0	TRUE	Adult	FALSE	0	0
286	1	77	5	MarMay	2014	11.26625599	Cycling	TRUE	A01	11	8	12.22997947	SOL	12.19438741	Established	0	TRUE	Adult	TRUE	0	0
287	0	77	5	MarMay	2014	11.00342231	Pregnant	TRUE	A01	11	8	12.22997947	SOL	12.19438741	Established	0	TRUE	Adult	FALSE	1	0
254	0	78	6	JunAug	2014	12.2477755	Cycling	FALSE	A01	11	8	12.31348392	SOL	12.27789185	Established	0	TRUE	Adult	FALSE	0	0
257	0	78	6	JunAug	2014	12.25598905	Pregnant	TRUE	A01	11	8	12.31348392	SOL	12.27789185	Established	0	TRUE	Adult	FALSE	1	0
258	1	78	6	JunAug	2014	11.70841889	Infant	FALSE	A01	11	8	12.31348392	SOL	12.27789185	Established	0	TRUE	Adult	FALSE	0	1
264	0	78	6	JunAug	2014	12.31348392	Pregnant	TRUE	A01	11	8	12.31348392	SOL	12.27789185	Established	0	TRUE	Adult	FALSE	1	0
267	0	78	6	JunAug	2014	12.19575633	Pregnant	TRUE	A01	11	8	12.31348392	SOL	12.27789185	Established	0	TRUE	Adult	FALSE	1	0
285	1	78	6	JunAug	2014	11.15811088	Cycling	FALSE	A01	11	8	12.31348392	SOL	12.27789185	Established	0	TRUE	Adult	FALSE	0	0
286	0	78	6	JunAug	2014	11.34976044	Pregnant	TRUE	A01	11	8	12.31348392	SOL	12.27789185	Established	0	TRUE	Adult	FALSE	1	0
287	0	78	6	JunAug	2014	11.08692676	Pregnant	TRUE	A01	11	8	12.31348392	SOL	12.27789185	Established	0	TRUE	Adult	FALSE	1	0
254	0	79	7	JunAug	2014	12.33127995	Cycling	FALSE	A01	12	8	12.39698836	SOL	12.3613963	Established	0	TRUE	Adult	FALSE	0	0
257	0	79	7	JunAug	2014	12.3394935	Pregnant	TRUE	A01	12	8	12.39698836	SOL	12.3613963	Established	0	TRUE	Adult	FALSE	1	0
258	0	79	7	JunAug	2014	11.79192334	Infant	FALSE	A01	12	8	12.39698836	SOL	12.3613963	Established	0	TRUE	Adult	FALSE	0	1
264	0	79	7	JunAug	2014	12.39698836	Pregnant	TRUE	A01	12	8	12.39698836	SOL	12.3613963	Established	0	TRUE	Adult	FALSE	1	0
267	0	79	7	JunAug	2014	12.27926078	Pregnant	TRUE	A01	12	8	12.39698836	SOL	12.3613963	Established	0	TRUE	Adult	FALSE	1	0
285	1	79	7	JunAug	2014	11.24161533	Cycling	FALSE	A01	12	8	12.39698836	SOL	12.3613963	Established	0	TRUE	Adult	FALSE	0	0
286	0	79	7	JunAug	2014	11.43326489	Pregnant	TRUE	A01	12	8	12.39698836	SOL	12.3613963	Established	0	TRUE	Adult	FALSE	1	0
287	0	79	7	JunAug	2014	11.17043121	Pregnant	TRUE	A01	12	8	12.39698836	SOL	12.3613963	Established	0	TRUE	Adult	FALSE	1	0
254	0	80	8	JunAug	2014	12.41615332	Cycling	FALSE	A01	13	8	12.48186174	SOL	12.44626968	Established	0	TRUE	Adult	FALSE	0	0
257	0	80	8	JunAug	2014	12.42436687	Infant	FALSE	A01	13	8	12.48186174	SOL	12.44626968	Established	0	TRUE	Adult	FALSE	0	1
258	0	80	8	JunAug	2014	11.87679671	Infant	FALSE	A01	13	8	12.48186174	SOL	12.44626968	Established	0	TRUE	Adult	FALSE	0	1
264	0	80	8	JunAug	2014	12.48186174	Pregnant	TRUE	A01	13	8	12.48186174	SOL	12.44626968	Established	0	TRUE	Adult	FALSE	1	0
267	1	80	8	JunAug	2014	12.36413415	Pregnant	TRUE	A01	13	8	12.48186174	SOL	12.44626968	Established	0	TRUE	Adult	FALSE	1	0
285	0	80	8	JunAug	2014	11.32648871	Cycling	FALSE	A01	13	8	12.48186174	SOL	12.44626968	Established	0	TRUE	Adult	FALSE	0	0
286	0	80	8	JunAug	2014	11.51813826	Pregnant	TRUE	A01	13	8	12.48186174	SOL	12.44626968	Established	0	TRUE	Adult	FALSE	1	0
287	0	80	8	JunAug	2014	11.25530459	Pregnant	TRUE	A01	13	8	12.48186174	SOL	12.44626968	Established	0	TRUE	Adult	FALSE	1	0
254	2	81	9	SepNov	2014	12.49965777	Cycling	FALSE	A01	14	8	12.56536619	SOL	12.52977413	Established	0	TRUE	Adult	FALSE	0	0
257	0	81	9	SepNov	2014	12.50787132	Infant	FALSE	A01	14	8	12.56536619	SOL	12.52977413	Established	0	TRUE	Adult	FALSE	0	1
258	0	81	9	SepNov	2014	11.96030116	Infant	FALSE	A01	14	8	12.56536619	SOL	12.52977413	Established	0	TRUE	Adult	FALSE	0	1
264	0	81	9	SepNov	2014	12.56536619	Infant	FALSE	A01	14	8	12.56536619	SOL	12.52977413	Established	0	TRUE	Adult	FALSE	0	1
267	0	81	9	SepNov	2014	12.4476386	Pregnant	TRUE	A01	14	8	12.56536619	SOL	12.52977413	Established	0	TRUE	Adult	FALSE	1	0
285	1	81	9	SepNov	2014	11.40999316	Cycling	FALSE	A01	14	8	12.56536619	SOL	12.52977413	Established	0	TRUE	Adult	FALSE	0	0
286	0	81	9	SepNov	2014	11.60164271	Pregnant	TRUE	A01	14	8	12.56536619	SOL	12.52977413	Established	0	TRUE	Adult	FALSE	1	0
287	1	81	9	SepNov	2014	11.33880903	Pregnant	TRUE	A01	14	8	12.56536619	SOL	12.52977413	Established	0	TRUE	Adult	FALSE	1	0
254	1	82	10	SepNov	2014	12.58316222	Cycling	FALSE	A01	15	8	12.64887064	SOL	12.61327858	Established	0	TRUE	Adult	FALSE	0	0
257	0	82	10	SepNov	2014	12.59137577	Infant	FALSE	A01	15	8	12.64887064	SOL	12.61327858	Established	0	TRUE	Adult	FALSE	0	1
258	2	82	10	SepNov	2014	12.04380561	Infant	FALSE	A01	15	8	12.64887064	SOL	12.61327858	Established	0	TRUE	Adult	FALSE	0	1
264	0	82	10	SepNov	2014	12.64887064	Infant	FALSE	A01	15	8	12.64887064	SOL	12.61327858	Established	0	TRUE	Adult	FALSE	0	1
267	2	82	10	SepNov	2014	12.53114305	Infant	FALSE	A01	15	8	12.64887064	SOL	12.61327858	Established	0	TRUE	Adult	FALSE	0	1
285	2	82	10	SepNov	2014	11.4934976	Cycling	FALSE	A01	15	8	12.64887064	SOL	12.61327858	Established	0	TRUE	Adult	FALSE	0	0
286	1	82	10	SepNov	2014	11.68514716	Pregnant	TRUE	A01	15	8	12.64887064	SOL	12.61327858	Established	0	TRUE	Adult	FALSE	1	0
287	0	82	10	SepNov	2014	11.42231348	Cycling	FALSE	A01	15	8	12.64887064	SOL	12.61327858	Established	0	TRUE	Adult	FALSE	0	0
254	1	83	11	SepNov	2014	12.66666667	Cycling	FALSE	A01	15	8	12.73237509	SOL	12.69678303	Established	0	TRUE	Adult	FALSE	0	0
257	0	83	11	SepNov	2014	12.67488022	Infant	FALSE	A01	15	8	12.73237509	SOL	12.69678303	Established	0	TRUE	Adult	FALSE	0	1
258	1	83	11	SepNov	2014	12.12731006	Infant	FALSE	A01	15	8	12.73237509	SOL	12.69678303	Established	0	TRUE	Adult	FALSE	0	1
264	0	83	11	SepNov	2014	12.73237509	Infant	FALSE	A01	15	8	12.73237509	SOL	12.69678303	Established	0	TRUE	Adult	FALSE	0	1
267	0	83	11	SepNov	2014	12.6146475	Infant	FALSE	A01	15	8	12.73237509	SOL	12.69678303	Established	0	TRUE	Adult	FALSE	0	1
285	1	83	11	SepNov	2014	11.57700205	Cycling	FALSE	A01	15	8	12.73237509	SOL	12.69678303	Established	0	TRUE	Adult	FALSE	0	0
286	0	83	11	SepNov	2014	11.76865161	Infant	FALSE	A01	15	8	12.73237509	SOL	12.69678303	Established	0	TRUE	Adult	FALSE	0	1
287	0	83	11	SepNov	2014	11.50581793	Cycling	FALSE	A01	15	8	12.73237509	SOL	12.69678303	Established	0	TRUE	Adult	FALSE	0	0
254	0	84	12	DecFeb	2014	12.75017112	Cycling	FALSE	A01	15	8	12.81587953	SOL	12.78028747	Established	0	TRUE	Adult	FALSE	0	0
257	1	84	12	DecFeb	2014	12.75838467	Infant	FALSE	A01	15	8	12.81587953	SOL	12.78028747	Established	0	TRUE	Adult	FALSE	0	1
258	0	84	12	DecFeb	2014	12.21081451	Infant	FALSE	A01	15	8	12.81587953	SOL	12.78028747	Established	0	TRUE	Adult	FALSE	0	1
264	0	84	12	DecFeb	2014	12.81587953	Infant	FALSE	A01	15	8	12.81587953	SOL	12.78028747	Established	0	TRUE	Adult	FALSE	0	1
267	0	84	12	DecFeb	2014	12.69815195	Infant	FALSE	A01	15	8	12.81587953	SOL	12.78028747	Established	0	TRUE	Adult	FALSE	0	1
285	0	84	12	DecFeb	2014	11.6605065	Cycling	FALSE	A01	15	8	12.81587953	SOL	12.78028747	Established	0	TRUE	Adult	FALSE	0	0
286	1	84	12	DecFeb	2014	11.85215606	Infant	FALSE	A01	15	8	12.81587953	SOL	12.78028747	Established	0	TRUE	Adult	FALSE	0	1
287	0	84	12	DecFeb	2014	11.58932238	Cycling	FALSE	A01	15	8	12.81587953	SOL	12.78028747	Established	0	TRUE	Adult	FALSE	0	0
254	0	85	1	DecFeb	2015	12.83504449	Cycling	FALSE	A01	14	8	12.90075291	SOL	12.86516085	Established	0	TRUE	Adult	FALSE	0	0
257	0	85	1	DecFeb	2015	12.84325804	Infant	FALSE	A01	14	8	12.90075291	SOL	12.86516085	Established	0	TRUE	Adult	FALSE	0	1
258	0	85	1	DecFeb	2015	12.29568789	Cycling	FALSE	A01	14	8	12.90075291	SOL	12.86516085	Established	0	TRUE	Adult	FALSE	0	0
264	0	85	1	DecFeb	2015	12.90075291	Infant	FALSE	A01	14	8	12.90075291	SOL	12.86516085	Established	0	TRUE	Adult	FALSE	0	1
267	0	85	1	DecFeb	2015	12.78302533	Infant	FALSE	A01	14	8	12.90075291	SOL	12.86516085	Established	0	TRUE	Adult	FALSE	0	1
285	1	85	1	DecFeb	2015	11.74537988	Cycling	FALSE	A01	14	8	12.90075291	SOL	12.86516085	Established	0	TRUE	Adult	FALSE	0	0
286	0	85	1	DecFeb	2015	11.93702943	Infant	FALSE	A01	14	8	12.90075291	SOL	12.86516085	Established	0	TRUE	Adult	FALSE	0	1
287	0	85	1	DecFeb	2015	11.67419576	Cycling	FALSE	A01	14	8	12.90075291	SOL	12.86516085	Established	0	TRUE	Adult	FALSE	0	0
254	1	86	2	DecFeb	2015	12.91581109	Cycling	FALSE	A01	14	8	12.98151951	SOL	12.94592745	Established	0	TRUE	Adult	FALSE	0	0
257	0	86	2	DecFeb	2015	12.92402464	Infant	FALSE	A01	14	8	12.98151951	SOL	12.94592745	Established	0	TRUE	Adult	FALSE	0	1
258	1	86	2	DecFeb	2015	12.37645448	Cycling	TRUE	A01	14	8	12.98151951	SOL	12.94592745	Established	0	TRUE	Adult	TRUE	0	0
264	0	86	2	DecFeb	2015	12.98151951	Infant	FALSE	A01	14	8	12.98151951	SOL	12.94592745	Established	0	TRUE	Adult	FALSE	0	1
267	0	86	2	DecFeb	2015	12.86379192	Infant	FALSE	A01	14	8	12.98151951	SOL	12.94592745	Established	0	TRUE	Adult	FALSE	0	1
285	0	86	2	DecFeb	2015	11.82614648	Cycling	FALSE	A01	14	8	12.98151951	SOL	12.94592745	Established	0	TRUE	Adult	FALSE	0	0
286	1	86	2	DecFeb	2015	12.01779603	Infant	FALSE	A01	14	8	12.98151951	SOL	12.94592745	Established	0	TRUE	Adult	FALSE	0	1
287	0	86	2	DecFeb	2015	11.75496235	Cycling	FALSE	A01	14	8	12.98151951	SOL	12.94592745	Established	0	TRUE	Adult	FALSE	0	0
254	0	87	3	MarMay	2015	12.99657769	Cycling	FALSE	A01	14	8	13.06228611	SOL	13.02669405	Established	0	TRUE	Adult	FALSE	0	0
257	0	87	3	MarMay	2015	13.00479124	Infant	FALSE	A01	14	8	13.06228611	SOL	13.02669405	Established	0	TRUE	Adult	FALSE	0	1
258	1	87	3	MarMay	2015	12.45722108	Pregnant	TRUE	A01	14	8	13.06228611	SOL	13.02669405	Established	0	TRUE	Adult	FALSE	1	0
264	0	87	3	MarMay	2015	13.06228611	Infant	FALSE	A01	14	8	13.06228611	SOL	13.02669405	Established	0	TRUE	Adult	FALSE	0	1
267	0	87	3	MarMay	2015	12.94455852	Infant	FALSE	A01	14	8	13.06228611	SOL	13.02669405	Established	0	TRUE	Adult	FALSE	0	1
285	0	87	3	MarMay	2015	11.90691307	Cycling	FALSE	A01	14	8	13.06228611	SOL	13.02669405	Established	0	TRUE	Adult	FALSE	0	0
286	1	87	3	MarMay	2015	12.09856263	Infant	FALSE	A01	14	8	13.06228611	SOL	13.02669405	Established	0	TRUE	Adult	FALSE	0	1
287	0	87	3	MarMay	2015	11.83572895	Cycling	TRUE	A01	14	8	13.06228611	SOL	13.02669405	Established	0	TRUE	Adult	TRUE	0	0
254	0	88	4	MarMay	2015	13.08008214	Cycling	FALSE	A01	14	8	13.14579055	SOL	13.11019849	Established	0	TRUE	Adult	FALSE	0	0
257	0	88	4	MarMay	2015	13.08829569	Infant	FALSE	A01	14	8	13.14579055	SOL	13.11019849	Established	0	TRUE	Adult	FALSE	0	1
258	2	88	4	MarMay	2015	12.54072553	Pregnant	TRUE	A01	14	8	13.14579055	SOL	13.11019849	Established	0	TRUE	Adult	FALSE	1	0
264	0	88	4	MarMay	2015	13.14579055	Infant	FALSE	A01	14	8	13.14579055	SOL	13.11019849	Established	0	TRUE	Adult	FALSE	0	1
267	1	88	4	MarMay	2015	13.02806297	Infant	FALSE	A01	14	8	13.14579055	SOL	13.11019849	Established	0	TRUE	Adult	FALSE	0	1
285	0	88	4	MarMay	2015	11.99041752	Cycling	FALSE	A01	14	8	13.14579055	SOL	13.11019849	Established	0	TRUE	Adult	FALSE	0	0
286	0	88	4	MarMay	2015	12.18206708	Infant	FALSE	A01	14	8	13.14579055	SOL	13.11019849	Established	0	TRUE	Adult	FALSE	0	1
287	0	88	4	MarMay	2015	11.9192334	Pregnant	TRUE	A01	14	8	13.14579055	SOL	13.11019849	Established	0	TRUE	Adult	FALSE	1	0
254	0	89	5	MarMay	2015	13.16358658	Cycling	FALSE	A01	14	8	13.229295	SOL	13.19370294	Established	0	TRUE	Adult	FALSE	0	0
257	0	89	5	MarMay	2015	13.17180014	Infant	FALSE	A01	14	8	13.229295	SOL	13.19370294	Established	0	TRUE	Adult	FALSE	0	1
258	0	89	5	MarMay	2015	12.62422998	Pregnant	TRUE	A01	14	8	13.229295	SOL	13.19370294	Established	0	TRUE	Adult	FALSE	1	0
264	0	89	5	MarMay	2015	13.229295	Infant	FALSE	A01	14	8	13.229295	SOL	13.19370294	Established	0	TRUE	Adult	FALSE	0	1
267	1	89	5	MarMay	2015	13.11156742	Infant	FALSE	A01	14	8	13.229295	SOL	13.19370294	Established	0	TRUE	Adult	FALSE	0	1
285	0	89	5	MarMay	2015	12.07392197	Cycling	FALSE	A01	14	8	13.229295	SOL	13.19370294	Established	0	TRUE	Adult	FALSE	0	0
286	1	89	5	MarMay	2015	12.26557153	Infant	FALSE	A01	14	8	13.229295	SOL	13.19370294	Established	0	TRUE	Adult	FALSE	0	1
287	0	89	5	MarMay	2015	12.00273785	Pregnant	TRUE	A01	14	8	13.229295	SOL	13.19370294	Established	0	TRUE	Adult	FALSE	1	0
254	0	90	6	JunAug	2015	13.24709103	Cycling	FALSE	A01	14	8	13.31279945	SOL	13.27720739	Established	0	TRUE	Adult	FALSE	0	0
257	0	90	6	JunAug	2015	13.25530459	Infant	FALSE	A01	14	8	13.31279945	SOL	13.27720739	Established	0	TRUE	Adult	FALSE	0	1
258	0	90	6	JunAug	2015	12.70773443	Pregnant	TRUE	A01	14	8	13.31279945	SOL	13.27720739	Established	0	TRUE	Adult	FALSE	1	0
264	0	90	6	JunAug	2015	13.31279945	Infant	FALSE	A01	14	8	13.31279945	SOL	13.27720739	Established	0	TRUE	Adult	FALSE	0	1
267	0	90	6	JunAug	2015	13.19507187	Infant	FALSE	A01	14	8	13.31279945	SOL	13.27720739	Established	0	TRUE	Adult	FALSE	0	1
285	0	90	6	JunAug	2015	12.15742642	Cycling	FALSE	A01	14	8	13.31279945	SOL	13.27720739	Established	0	TRUE	Adult	FALSE	0	0
286	0	90	6	JunAug	2015	12.34907598	Infant	FALSE	A01	14	8	13.31279945	SOL	13.27720739	Established	0	TRUE	Adult	FALSE	0	1
287	0	90	6	JunAug	2015	12.0862423	Pregnant	TRUE	A01	14	8	13.31279945	SOL	13.27720739	Established	0	TRUE	Adult	FALSE	1	0
254	0	91	7	JunAug	2015	13.33059548	Cycling	FALSE	A01	15	8	13.3963039	SOL	13.36071184	Established	0	TRUE	Adult	FALSE	0	0
257	0	91	7	JunAug	2015	13.33880903	Infant	FALSE	A01	15	8	13.3963039	SOL	13.36071184	Established	0	TRUE	Adult	FALSE	0	1
258	1	91	7	JunAug	2015	12.79123888	Pregnant	TRUE	A01	15	8	13.3963039	SOL	13.36071184	Established	0	TRUE	Adult	FALSE	1	0
264	0	91	7	JunAug	2015	13.3963039	Infant	FALSE	A01	15	8	13.3963039	SOL	13.36071184	Established	0	TRUE	Adult	FALSE	0	1
267	0	91	7	JunAug	2015	13.27857632	Infant	FALSE	A01	15	8	13.3963039	SOL	13.36071184	Established	0	TRUE	Adult	FALSE	0	1
285	0	91	7	JunAug	2015	12.24093087	Cycling	FALSE	A01	15	8	13.3963039	SOL	13.36071184	Established	0	TRUE	Adult	FALSE	0	0
286	0	91	7	JunAug	2015	12.40109514	Infant	FALSE	A01	15	8	13.3963039	SOL	13.36071184	Established	0	TRUE	Adult	FALSE	0	1
287	0	91	7	JunAug	2015	12.16974675	Pregnant	TRUE	A01	15	8	13.3963039	SOL	13.36071184	Established	0	TRUE	Adult	FALSE	1	0
254	0	92	8	JunAug	2015	13.41546886	Cycling	FALSE	A01	14	7	13.48117728	SOL	13.44558522	Established	0	TRUE	Adult	FALSE	0	0
257	0	92	8	JunAug	2015	13.42368241	Cycling	FALSE	A01	14	7	13.48117728	SOL	13.44558522	Established	0	TRUE	Adult	FALSE	0	0
258	0	92	8	JunAug	2015	12.87611225	Infant	FALSE	A01	14	7	13.48117728	SOL	13.44558522	Established	0	TRUE	Adult	FALSE	0	1
264	1	92	8	JunAug	2015	13.48117728	Infant	FALSE	A01	14	7	13.48117728	SOL	13.44558522	Established	0	TRUE	Adult	FALSE	0	1
267	0	92	8	JunAug	2015	13.36344969	Infant	FALSE	A01	14	7	13.48117728	SOL	13.44558522	Established	0	TRUE	Adult	FALSE	0	1
285	0	92	8	JunAug	2015	12.32580424	Cycling	FALSE	A01	14	7	13.48117728	SOL	13.44558522	Established	0	TRUE	Adult	FALSE	0	0
287	0	92	8	JunAug	2015	12.25462012	Pregnant	TRUE	A01	14	7	13.48117728	SOL	13.44558522	Established	0	TRUE	Adult	FALSE	1	0
254	2	93	9	SepNov	2015	13.49897331	Cycling	FALSE	A01	14	7	13.56468172	SOL	13.52908966	Established	0	TRUE	Adult	FALSE	0	0
257	1	93	9	SepNov	2015	13.50718686	Cycling	FALSE	A01	14	7	13.56468172	SOL	13.52908966	Established	0	TRUE	Adult	FALSE	0	0
258	1	93	9	SepNov	2015	12.9596167	Infant	FALSE	A01	14	7	13.56468172	SOL	13.52908966	Established	0	TRUE	Adult	FALSE	0	1
264	0	93	9	SepNov	2015	13.56468172	Cycling	FALSE	A01	14	7	13.56468172	SOL	13.52908966	Established	0	TRUE	Adult	FALSE	0	0
267	1	93	9	SepNov	2015	13.44695414	Infant	FALSE	A01	14	7	13.56468172	SOL	13.52908966	Established	0	TRUE	Adult	FALSE	0	1
285	1	93	9	SepNov	2015	12.40930869	Cycling	FALSE	A01	14	7	13.56468172	SOL	13.52908966	Established	0	TRUE	Adult	FALSE	0	0
287	1	93	9	SepNov	2015	12.33812457	Infant	FALSE	A01	14	7	13.56468172	SOL	13.52908966	Established	0	TRUE	Adult	FALSE	0	1
254	0	94	10	SepNov	2015	13.58247775	Cycling	FALSE	A01	14	7	13.64818617	SOL	13.61259411	Established	0	TRUE	Adult	FALSE	0	0
257	0	94	10	SepNov	2015	13.59069131	Cycling	FALSE	A01	14	7	13.64818617	SOL	13.61259411	Established	0	TRUE	Adult	FALSE	0	0
258	0	94	10	SepNov	2015	13.04312115	Infant	FALSE	A01	14	7	13.64818617	SOL	13.61259411	Established	0	TRUE	Adult	FALSE	0	1
264	0	94	10	SepNov	2015	13.64818617	Cycling	FALSE	A01	14	7	13.64818617	SOL	13.61259411	Established	0	TRUE	Adult	FALSE	0	0
267	0	94	10	SepNov	2015	13.53045859	Cycling	FALSE	A01	14	7	13.64818617	SOL	13.61259411	Established	0	TRUE	Adult	FALSE	0	0
285	0	94	10	SepNov	2015	12.49281314	Cycling	FALSE	A01	14	7	13.64818617	SOL	13.61259411	Established	0	TRUE	Adult	FALSE	0	0
287	0	94	10	SepNov	2015	12.42162902	Infant	FALSE	A01	14	7	13.64818617	SOL	13.61259411	Established	0	TRUE	Adult	FALSE	0	1
254	0	95	11	SepNov	2015	13.6659822	Cycling	FALSE	A01	14	7	13.73169062	SOL	13.69609856	Established	0	TRUE	Adult	FALSE	0	0
257	1	95	11	SepNov	2015	13.67419576	Cycling	FALSE	A01	14	7	13.73169062	SOL	13.69609856	Established	0	TRUE	Adult	FALSE	0	0
258	0	95	11	SepNov	2015	13.1266256	Infant	FALSE	A01	14	7	13.73169062	SOL	13.69609856	Established	0	TRUE	Adult	FALSE	0	1
264	0	95	11	SepNov	2015	13.73169062	Cycling	FALSE	A01	14	7	13.73169062	SOL	13.69609856	Established	0	TRUE	Adult	FALSE	0	0
267	0	95	11	SepNov	2015	13.61396304	Cycling	FALSE	A01	14	7	13.73169062	SOL	13.69609856	Established	0	TRUE	Adult	FALSE	0	0
285	1	95	11	SepNov	2015	12.57631759	Cycling	FALSE	A01	14	7	13.73169062	SOL	13.69609856	Established	0	TRUE	Adult	FALSE	0	0
287	1	95	11	SepNov	2015	12.50513347	Infant	FALSE	A01	14	7	13.73169062	SOL	13.69609856	Established	0	TRUE	Adult	FALSE	0	1
254	0	96	12	DecFeb	2015	13.74948665	Cycling	FALSE	A01	14	7	13.81519507	SOL	13.77960301	Established	0	TRUE	Adult	FALSE	0	0
257	0	96	12	DecFeb	2015	13.75770021	Cycling	FALSE	A01	14	7	13.81519507	SOL	13.77960301	Established	0	TRUE	Adult	FALSE	0	0
258	1	96	12	DecFeb	2015	13.21013005	Infant	FALSE	A01	14	7	13.81519507	SOL	13.77960301	Established	0	TRUE	Adult	FALSE	0	1
264	0	96	12	DecFeb	2015	13.81519507	Cycling	FALSE	A01	14	7	13.81519507	SOL	13.77960301	Established	0	TRUE	Adult	FALSE	0	0
267	0	96	12	DecFeb	2015	13.69746749	Cycling	FALSE	A01	14	7	13.81519507	SOL	13.77960301	Established	0	TRUE	Adult	FALSE	0	0
285	0	96	12	DecFeb	2015	12.65982204	Cycling	FALSE	A01	14	7	13.81519507	SOL	13.77960301	Established	0	TRUE	Adult	FALSE	0	0
287	1	96	12	DecFeb	2015	12.58863792	Infant	FALSE	A01	14	7	13.81519507	SOL	13.77960301	Established	0	TRUE	Adult	FALSE	0	1
254	0	97	1	DecFeb	2016	13.83436003	Cycling	FALSE	A01	14	7	13.90006845	SOL	13.86447639	Established	0	TRUE	Adult	FALSE	0	0
257	0	97	1	DecFeb	2016	13.84257358	Cycling	TRUE	A01	14	7	13.90006845	SOL	13.86447639	Established	0	TRUE	Adult	TRUE	0	0
258	0	97	1	DecFeb	2016	13.29500342	Infant	FALSE	A01	14	7	13.90006845	SOL	13.86447639	Established	0	TRUE	Adult	FALSE	0	1
264	0	97	1	DecFeb	2016	13.90006845	Cycling	FALSE	A01	14	7	13.90006845	SOL	13.86447639	Established	0	TRUE	Adult	FALSE	0	0
267	0	97	1	DecFeb	2016	13.78234086	Cycling	FALSE	A01	14	7	13.90006845	SOL	13.86447639	Established	0	TRUE	Adult	FALSE	0	0
285	0	97	1	DecFeb	2016	12.74469541	Cycling	FALSE	A01	14	7	13.90006845	SOL	13.86447639	Established	0	TRUE	Adult	FALSE	0	0
287	0	97	1	DecFeb	2016	12.67351129	Infant	FALSE	A01	14	7	13.90006845	SOL	13.86447639	Established	0	TRUE	Adult	FALSE	0	1
254	0	98	2	DecFeb	2016	13.91649555	Cycling	FALSE	A01	14	7	13.98220397	SOL	13.94661191	Established	0	TRUE	Adult	FALSE	0	0
257	0	98	2	DecFeb	2016	13.9247091	Pregnant	TRUE	A01	14	7	13.98220397	SOL	13.94661191	Established	0	TRUE	Adult	FALSE	1	0
258	0	98	2	DecFeb	2016	13.37713895	Infant	FALSE	A01	14	7	13.98220397	SOL	13.94661191	Established	0	TRUE	Adult	FALSE	0	1
264	0	98	2	DecFeb	2016	13.98220397	Cycling	FALSE	A01	14	7	13.98220397	SOL	13.94661191	Established	0	TRUE	Adult	FALSE	0	0
267	0	98	2	DecFeb	2016	13.86447639	Cycling	FALSE	A01	14	7	13.98220397	SOL	13.94661191	Established	0	TRUE	Adult	FALSE	0	0
285	1	98	2	DecFeb	2016	12.82683094	Cycling	FALSE	A01	14	7	13.98220397	SOL	13.94661191	Established	0	TRUE	Adult	FALSE	0	0
287	1	98	2	DecFeb	2016	12.75564682	Infant	FALSE	A01	14	7	13.98220397	SOL	13.94661191	Established	0	TRUE	Adult	FALSE	0	1
254	0	99	3	MarMay	2016	13.96851472	Cycling	FALSE	A01	14	7	14.06433949	SOL	14.02874743	Established	0	TRUE	Adult	FALSE	0	0
257	0	99	3	MarMay	2016	14.00684463	Pregnant	TRUE	A01	14	7	14.06433949	SOL	14.02874743	Established	0	TRUE	Adult	FALSE	1	0
258	0	99	3	MarMay	2016	13.45927447	Infant	TRUE	A01	14	7	14.06433949	SOL	14.02874743	Established	0	TRUE	Adult	TRUE	0	1
264	0	99	3	MarMay	2016	14.06433949	Cycling	FALSE	A01	14	7	14.06433949	SOL	14.02874743	Established	0	TRUE	Adult	FALSE	0	0
267	0	99	3	MarMay	2016	13.94661191	Cycling	TRUE	A01	14	7	14.06433949	SOL	14.02874743	Established	0	TRUE	Adult	TRUE	0	0
285	0	99	3	MarMay	2016	12.87748118	Cycling	FALSE	A01	14	7	14.06433949	SOL	14.02874743	Established	0	TRUE	Adult	FALSE	0	0
287	1	99	3	MarMay	2016	12.83778234	Infant	FALSE	A01	14	7	14.06433949	SOL	14.02874743	Established	0	TRUE	Adult	FALSE	0	1
257	0	100	4	MarMay	2016	14.09034908	Pregnant	TRUE	A01	12	5	14.14784394	SOL	14.11225188	Established	0	TRUE	Adult	FALSE	1	0
258	0	100	4	MarMay	2016	13.54277892	Pregnant	TRUE	A01	12	5	14.14784394	SOL	14.11225188	Established	0	TRUE	Adult	FALSE	1	1
264	0	100	4	MarMay	2016	14.14784394	Cycling	FALSE	A01	12	5	14.14784394	SOL	14.11225188	Established	0	TRUE	Adult	FALSE	0	0
267	0	100	4	MarMay	2016	14.03011636	Pregnant	TRUE	A01	12	5	14.14784394	SOL	14.11225188	Established	0	TRUE	Adult	FALSE	1	0
287	0	100	4	MarMay	2016	12.92128679	Infant	FALSE	A01	12	5	14.14784394	SOL	14.11225188	Established	0	TRUE	Adult	FALSE	0	1
257	0	101	5	MarMay	2016	14.17385352	Pregnant	TRUE	A01	12	5	14.23134839	SOL	14.19575633	Established	0	TRUE	Adult	FALSE	1	0
258	0	101	5	MarMay	2016	13.62628337	Pregnant	TRUE	A01	12	5	14.23134839	SOL	14.19575633	Established	0	TRUE	Adult	FALSE	1	1
264	0	101	5	MarMay	2016	14.23134839	Cycling	FALSE	A01	12	5	14.23134839	SOL	14.19575633	Established	0	TRUE	Adult	FALSE	0	0
267	0	101	5	MarMay	2016	14.11362081	Pregnant	TRUE	A01	12	5	14.23134839	SOL	14.19575633	Established	0	TRUE	Adult	FALSE	1	0
287	0	101	5	MarMay	2016	13.00479124	Infant	FALSE	A01	12	5	14.23134839	SOL	14.19575633	Established	0	TRUE	Adult	FALSE	0	1
257	2	102	6	JunAug	2016	14.25735797	Pregnant	TRUE	A01	12	5	14.31485284	SOL	14.27926078	Established	0	TRUE	Adult	FALSE	1	0
258	0	102	6	JunAug	2016	13.70978782	Pregnant	TRUE	A01	12	5	14.31485284	SOL	14.27926078	Established	0	TRUE	Adult	FALSE	1	1
264	0	102	6	JunAug	2016	14.31485284	Cycling	FALSE	A01	12	5	14.31485284	SOL	14.27926078	Established	0	TRUE	Adult	FALSE	0	0
267	1	102	6	JunAug	2016	14.19712526	Pregnant	TRUE	A01	12	5	14.31485284	SOL	14.27926078	Established	0	TRUE	Adult	FALSE	1	0
287	0	102	6	JunAug	2016	13.08829569	Infant	FALSE	A01	12	5	14.31485284	SOL	14.27926078	Established	0	TRUE	Adult	FALSE	0	1
257	0	103	7	JunAug	2016	14.34086242	Cycling	FALSE	A01	12	5	14.39835729	SOL	14.36276523	Established	0	TRUE	Adult	FALSE	0	0
258	0	103	7	JunAug	2016	13.79329227	Pregnant	TRUE	A01	12	5	14.39835729	SOL	14.36276523	Established	0	TRUE	Adult	FALSE	1	1
264	0	103	7	JunAug	2016	14.39835729	Cycling	FALSE	A01	12	5	14.39835729	SOL	14.36276523	Established	0	TRUE	Adult	FALSE	0	0
267	0	103	7	JunAug	2016	14.28062971	Pregnant	TRUE	A01	12	5	14.39835729	SOL	14.36276523	Established	0	TRUE	Adult	FALSE	1	0
287	0	103	7	JunAug	2016	13.17180014	Infant	FALSE	A01	12	5	14.39835729	SOL	14.36276523	Established	0	TRUE	Adult	FALSE	0	1
257	0	104	8	JunAug	2016	14.4257358	Cycling	FALSE	A01	13	5	14.48323066	SOL	14.4476386	Established	0	TRUE	Adult	FALSE	0	0
258	0	104	8	JunAug	2016	13.87816564	Pregnant	TRUE	A01	13	5	14.48323066	SOL	14.4476386	Established	0	TRUE	Adult	FALSE	1	0
264	0	104	8	JunAug	2016	14.48323066	Cycling	FALSE	A01	13	5	14.48323066	SOL	14.4476386	Established	0	TRUE	Adult	FALSE	0	0
267	1	104	8	JunAug	2016	14.36550308	Pregnant	TRUE	A01	13	5	14.48323066	SOL	14.4476386	Established	0	TRUE	Adult	FALSE	1	0
287	0	104	8	JunAug	2016	13.25667351	Infant	FALSE	A01	13	5	14.48323066	SOL	14.4476386	Established	0	TRUE	Adult	FALSE	0	1
257	0	105	9	SepNov	2016	14.50924025	Cycling	FALSE	A01	14	5	14.53524983	SOL	14.53114305	Established	0	TRUE	Adult	FALSE	0	0
258	0	105	9	SepNov	2016	13.96167009	Infant	FALSE	A01	14	5	14.53524983	SOL	14.53114305	Established	0	TRUE	Adult	FALSE	0	1
264	0	105	9	SepNov	2016	14.53524983	Cycling	FALSE	A01	14	5	14.53524983	SOL	14.53114305	Established	0	TRUE	Adult	FALSE	0	0
267	0	105	9	SepNov	2016	14.44900753	Pregnant	TRUE	A01	14	5	14.53524983	SOL	14.53114305	Established	0	TRUE	Adult	FALSE	1	0
287	0	105	9	SepNov	2016	13.34017796	Cycling	FALSE	A01	14	5	14.53524983	SOL	14.53114305	Established	0	TRUE	Adult	FALSE	0	0
257	0	106	10	SepNov	2016	14.5927447	Cycling	FALSE	A01	13	4	14.5927447	SOL	14.6146475	Established	0	TRUE	Adult	FALSE	0	0
258	0	106	10	SepNov	2016	14.04517454	Infant	FALSE	A01	13	4	14.5927447	SOL	14.6146475	Established	0	TRUE	Adult	FALSE	0	1
267	1	106	10	SepNov	2016	14.53251198	Infant	FALSE	A01	13	4	14.5927447	SOL	14.6146475	Established	0	TRUE	Adult	FALSE	0	1
287	0	106	10	SepNov	2016	13.42368241	Cycling	FALSE	A01	13	4	14.5927447	SOL	14.6146475	Established	0	TRUE	Adult	FALSE	0	0
257	0	107	11	SepNov	2016	14.63791923	Cycling	FALSE	A01	13	4	14.63791923	SOL	14.69815195	Established	0	TRUE	Adult	FALSE	0	0
258	0	107	11	SepNov	2016	14.12867899	Infant	FALSE	A01	13	4	14.63791923	SOL	14.69815195	Established	0	TRUE	Adult	FALSE	0	1
267	1	107	11	SepNov	2016	14.61601643	Infant	FALSE	A01	13	4	14.63791923	SOL	14.69815195	Established	0	TRUE	Adult	FALSE	0	1
287	0	107	11	SepNov	2016	13.50718686	Cycling	FALSE	A01	13	4	14.63791923	SOL	14.69815195	Established	0	TRUE	Adult	FALSE	0	0
258	0	108	12	DecFeb	2016	14.21218344	Infant	FALSE	A01	12	3	14.69952088	SOL	14.7816564	Established	0	TRUE	Adult	FALSE	0	1
267	0	108	12	DecFeb	2016	14.69952088	Infant	FALSE	A01	12	3	14.69952088	SOL	14.7816564	Established	0	TRUE	Adult	FALSE	0	1
287	0	108	12	DecFeb	2016	13.59069131	Cycling	FALSE	A01	12	3	14.69952088	SOL	14.7816564	Established	0	TRUE	Adult	FALSE	0	0
258	0	109	1	DecFeb	2017	14.29705681	Infant	FALSE	A01	12	4	14.78439425	SOL	14.86652977	Established	0	TRUE	Adult	FALSE	0	1
267	1	109	1	DecFeb	2017	14.78439425	Infant	FALSE	A01	12	4	14.78439425	SOL	14.86652977	Established	0	TRUE	Adult	FALSE	0	1
287	0	109	1	DecFeb	2017	13.67556468	Cycling	FALSE	A01	12	4	14.78439425	SOL	14.86652977	Established	0	TRUE	Adult	FALSE	0	0
700	0	109	1	DecFeb	2017	2.518822724	Cycling	FALSE	A01	12	4	14.78439425	SOL	14.86652977	Established	0	TRUE	Adolescent	FALSE	0	0
246	0	1	1	DecFeb	2008	6.521560575	Cycling	FALSE	A02	12	6	6.57357974	DAVEY	12.59958932	Established	0	TRUE	YoungAdult	FALSE	0	0
248	0	1	1	DecFeb	2008	6.57357974	Cycling	FALSE	A02	12	6	6.57357974	DAVEY	12.59958932	Established	0	TRUE	YoungAdult	FALSE	0	0
251	0	1	1	DecFeb	2008	6.277891855	Cycling	FALSE	A02	12	6	6.57357974	DAVEY	12.59958932	Established	0	TRUE	YoungAdult	FALSE	0	0
284	0	1	1	DecFeb	2008	4.344969199	Pregnant	TRUE	A02	12	6	6.57357974	DAVEY	12.59958932	Established	0	TRUE	YoungAdult	FALSE	1	1
292	0	1	1	DecFeb	2008	4.323066393	Cycling	FALSE	A02	12	6	6.57357974	DAVEY	12.59958932	Established	0	TRUE	YoungAdult	FALSE	0	0
298	0	1	1	DecFeb	2008	4.260095825	Pregnant	TRUE	A02	12	6	6.57357974	DAVEY	12.59958932	Established	0	TRUE	YoungAdult	FALSE	1	0
92	1	2	2	DecFeb	2008	16.23819302	Cycling	FALSE	A02	14	7	16.23819302	DAVEY	12.68172485	Established	0	TRUE	Adult	FALSE	0	0
246	3	2	2	DecFeb	2008	6.603696099	Cycling	FALSE	A02	14	7	16.23819302	DAVEY	12.68172485	Established	0	TRUE	YoungAdult	FALSE	0	0
248	0	2	2	DecFeb	2008	6.655715264	Cycling	FALSE	A02	14	7	16.23819302	DAVEY	12.68172485	Established	0	TRUE	YoungAdult	FALSE	0	0
251	0	2	2	DecFeb	2008	6.360027379	Cycling	FALSE	A02	14	7	16.23819302	DAVEY	12.68172485	Established	0	TRUE	YoungAdult	FALSE	0	0
284	0	2	2	DecFeb	2008	4.427104723	Pregnant	TRUE	A02	14	7	16.23819302	DAVEY	12.68172485	Established	0	TRUE	YoungAdult	FALSE	1	1
292	0	2	2	DecFeb	2008	4.405201916	Cycling	FALSE	A02	14	7	16.23819302	DAVEY	12.68172485	Established	0	TRUE	YoungAdult	FALSE	0	0
298	0	2	2	DecFeb	2008	4.342231348	Infant	FALSE	A02	14	7	16.23819302	DAVEY	12.68172485	Established	0	TRUE	YoungAdult	FALSE	0	1
92	0	3	3	MarMay	2008	16.32032854	Cycling	FALSE	A02	14	7	16.32032854	DAVEY	12.76386037	Established	0	TRUE	Adult	FALSE	0	0
246	0	3	3	MarMay	2008	6.685831622	Cycling	FALSE	A02	14	7	16.32032854	DAVEY	12.76386037	Established	0	TRUE	YoungAdult	FALSE	0	0
248	0	3	3	MarMay	2008	6.737850787	Cycling	FALSE	A02	14	7	16.32032854	DAVEY	12.76386037	Established	0	TRUE	YoungAdult	FALSE	0	0
251	0	3	3	MarMay	2008	6.442162902	Cycling	FALSE	A02	14	7	16.32032854	DAVEY	12.76386037	Established	0	TRUE	YoungAdult	FALSE	0	0
284	1	3	3	MarMay	2008	4.509240246	Pregnant	TRUE	A02	14	7	16.32032854	DAVEY	12.76386037	Established	0	TRUE	YoungAdult	FALSE	1	0
292	0	3	3	MarMay	2008	4.48733744	Cycling	FALSE	A02	14	7	16.32032854	DAVEY	12.76386037	Established	0	TRUE	YoungAdult	FALSE	0	0
298	0	3	3	MarMay	2008	4.424366872	Infant	FALSE	A02	14	7	16.32032854	DAVEY	12.76386037	Established	0	TRUE	YoungAdult	FALSE	0	1
92	2	4	4	MarMay	2008	16.40383299	Cycling	FALSE	A02	14	7	16.40383299	DAVEY	12.84736482	Established	0	TRUE	Adult	FALSE	0	0
246	0	4	4	MarMay	2008	6.769336071	Cycling	FALSE	A02	14	7	16.40383299	DAVEY	12.84736482	Established	0	TRUE	YoungAdult	FALSE	0	0
248	0	4	4	MarMay	2008	6.821355236	Cycling	FALSE	A02	14	7	16.40383299	DAVEY	12.84736482	Established	0	TRUE	YoungAdult	FALSE	0	0
251	0	4	4	MarMay	2008	6.525667351	Cycling	FALSE	A02	14	7	16.40383299	DAVEY	12.84736482	Established	0	TRUE	YoungAdult	FALSE	0	0
284	0	4	4	MarMay	2008	4.592744695	Pregnant	TRUE	A02	14	7	16.40383299	DAVEY	12.84736482	Established	0	TRUE	YoungAdult	FALSE	1	0
292	0	4	4	MarMay	2008	4.570841889	Cycling	FALSE	A02	14	7	16.40383299	DAVEY	12.84736482	Established	0	TRUE	YoungAdult	FALSE	0	0
298	0	4	4	MarMay	2008	4.507871321	Infant	FALSE	A02	14	7	16.40383299	DAVEY	12.84736482	Established	0	TRUE	YoungAdult	FALSE	0	1
92	2	5	5	MarMay	2008	16.48733744	Cycling	FALSE	A02	15	7	16.48733744	DAVEY	12.93086927	Established	0	TRUE	Adult	FALSE	0	0
246	1	5	5	MarMay	2008	6.85284052	Cycling	FALSE	A02	15	7	16.48733744	DAVEY	12.93086927	Established	0	TRUE	YoungAdult	FALSE	0	0
248	1	5	5	MarMay	2008	6.904859685	Cycling	FALSE	A02	15	7	16.48733744	DAVEY	12.93086927	Established	0	TRUE	YoungAdult	FALSE	0	0
251	0	5	5	MarMay	2008	6.6091718	Cycling	FALSE	A02	15	7	16.48733744	DAVEY	12.93086927	Established	0	TRUE	YoungAdult	FALSE	0	0
284	0	5	5	MarMay	2008	4.676249144	Pregnant	TRUE	A02	15	7	16.48733744	DAVEY	12.93086927	Established	0	TRUE	YoungAdult	FALSE	1	0
292	0	5	5	MarMay	2008	4.654346338	Cycling	FALSE	A02	15	7	16.48733744	DAVEY	12.93086927	Established	0	TRUE	YoungAdult	FALSE	0	0
298	0	5	5	MarMay	2008	4.59137577	Infant	FALSE	A02	15	7	16.48733744	DAVEY	12.93086927	Established	0	TRUE	YoungAdult	FALSE	0	1
92	0	6	6	JunAug	2008	16.57084189	Cycling	FALSE	A02	14	7	16.57084189	DAVEY	13.01437372	Established	0	TRUE	Adult	FALSE	0	0
246	1	6	6	JunAug	2008	6.936344969	Cycling	FALSE	A02	14	7	16.57084189	DAVEY	13.01437372	Established	0	TRUE	YoungAdult	FALSE	0	0
248	0	6	6	JunAug	2008	6.988364134	Cycling	FALSE	A02	14	7	16.57084189	DAVEY	13.01437372	Established	0	TRUE	YoungAdult	FALSE	0	0
251	1	6	6	JunAug	2008	6.692676249	Cycling	FALSE	A02	14	7	16.57084189	DAVEY	13.01437372	Established	0	TRUE	YoungAdult	FALSE	0	0
284	0	6	6	JunAug	2008	4.759753593	Infant	FALSE	A02	14	7	16.57084189	DAVEY	13.01437372	Established	0	TRUE	YoungAdult	FALSE	0	1
292	0	6	6	JunAug	2008	4.737850787	Cycling	FALSE	A02	14	7	16.57084189	DAVEY	13.01437372	Established	0	TRUE	YoungAdult	FALSE	0	0
298	0	6	6	JunAug	2008	4.674880219	Infant	FALSE	A02	14	7	16.57084189	DAVEY	13.01437372	Established	0	TRUE	YoungAdult	FALSE	0	1
92	0	7	7	JunAug	2008	16.65434634	Cycling	FALSE	A02	14	8	16.65434634	DAVEY	13.09787817	Established	0	TRUE	Adult	FALSE	0	0
246	0	7	7	JunAug	2008	7.019849418	Cycling	FALSE	A02	14	8	16.65434634	DAVEY	13.09787817	Established	0	TRUE	Adult	FALSE	0	0
248	1	7	7	JunAug	2008	7.071868583	Cycling	FALSE	A02	14	8	16.65434634	DAVEY	13.09787817	Established	0	TRUE	Adult	FALSE	0	0
251	0	7	7	JunAug	2008	6.776180698	Cycling	FALSE	A02	14	8	16.65434634	DAVEY	13.09787817	Established	0	TRUE	YoungAdult	FALSE	0	0
284	0	7	7	JunAug	2008	4.843258042	Infant	FALSE	A02	14	8	16.65434634	DAVEY	13.09787817	Established	0	TRUE	YoungAdult	FALSE	0	1
292	0	7	7	JunAug	2008	4.821355236	Cycling	FALSE	A02	14	8	16.65434634	DAVEY	13.09787817	Established	0	TRUE	YoungAdult	FALSE	0	0
298	0	7	7	JunAug	2008	4.758384668	Infant	FALSE	A02	14	8	16.65434634	DAVEY	13.09787817	Established	0	TRUE	YoungAdult	FALSE	0	1
315	0	7	7	JunAug	2008	2.568104038	Cycling	FALSE	A02	14	8	16.65434634	DAVEY	13.09787817	Established	0	TRUE	Adolescent	FALSE	0	0
92	0	8	8	JunAug	2008	16.73921971	Cycling	FALSE	A02	14	8	16.73921971	DAVEY	13.18275154	Established	0	TRUE	Adult	FALSE	0	0
246	1	8	8	JunAug	2008	7.104722793	Cycling	FALSE	A02	14	8	16.73921971	DAVEY	13.18275154	Established	0	TRUE	Adult	FALSE	0	0
248	0	8	8	JunAug	2008	7.156741958	Cycling	FALSE	A02	14	8	16.73921971	DAVEY	13.18275154	Established	0	TRUE	Adult	FALSE	0	0
251	0	8	8	JunAug	2008	6.861054073	Cycling	FALSE	A02	14	8	16.73921971	DAVEY	13.18275154	Established	0	TRUE	YoungAdult	FALSE	0	0
284	0	8	8	JunAug	2008	4.928131417	Infant	FALSE	A02	14	8	16.73921971	DAVEY	13.18275154	Established	0	TRUE	YoungAdult	FALSE	0	1
292	0	8	8	JunAug	2008	4.906228611	Cycling	FALSE	A02	14	8	16.73921971	DAVEY	13.18275154	Established	0	TRUE	YoungAdult	FALSE	0	0
298	0	8	8	JunAug	2008	4.843258042	Infant	FALSE	A02	14	8	16.73921971	DAVEY	13.18275154	Established	0	TRUE	YoungAdult	FALSE	0	1
315	0	8	8	JunAug	2008	2.652977413	Cycling	FALSE	A02	14	8	16.73921971	DAVEY	13.18275154	Established	0	TRUE	Adolescent	FALSE	0	0
92	0	9	9	SepNov	2008	16.82272416	Cycling	FALSE	A02	14	8	16.82272416	DAVEY	13.26625599	Established	0	TRUE	Adult	FALSE	0	0
246	1	9	9	SepNov	2008	7.188227242	Cycling	FALSE	A02	14	8	16.82272416	DAVEY	13.26625599	Established	0	TRUE	Adult	FALSE	0	0
248	1	9	9	SepNov	2008	7.240246407	Cycling	FALSE	A02	14	8	16.82272416	DAVEY	13.26625599	Established	0	TRUE	Adult	FALSE	0	0
251	0	9	9	SepNov	2008	6.944558522	Cycling	FALSE	A02	14	8	16.82272416	DAVEY	13.26625599	Established	0	TRUE	YoungAdult	FALSE	0	0
284	0	9	9	SepNov	2008	5.011635866	Infant	FALSE	A02	14	8	16.82272416	DAVEY	13.26625599	Established	0	TRUE	YoungAdult	FALSE	0	1
292	0	9	9	SepNov	2008	4.98973306	Cycling	FALSE	A02	14	8	16.82272416	DAVEY	13.26625599	Established	0	TRUE	YoungAdult	FALSE	0	0
298	0	9	9	SepNov	2008	4.926762491	Infant	FALSE	A02	14	8	16.82272416	DAVEY	13.26625599	Established	0	TRUE	YoungAdult	FALSE	0	1
315	1	9	9	SepNov	2008	2.736481862	Cycling	FALSE	A02	14	8	16.82272416	DAVEY	13.26625599	Established	0	TRUE	Adolescent	FALSE	0	0
92	0	10	10	SepNov	2008	16.90622861	Cycling	FALSE	A02	14	9	16.90622861	DAVEY	13.34976044	Established	0	TRUE	Adult	FALSE	0	0
246	1	10	10	SepNov	2008	7.271731691	Cycling	FALSE	A02	14	9	16.90622861	DAVEY	13.34976044	Established	0	TRUE	Adult	FALSE	0	0
248	0	10	10	SepNov	2008	7.323750856	Cycling	FALSE	A02	14	9	16.90622861	DAVEY	13.34976044	Established	0	TRUE	Adult	FALSE	0	0
251	1	10	10	SepNov	2008	7.028062971	Cycling	FALSE	A02	14	9	16.90622861	DAVEY	13.34976044	Established	0	TRUE	Adult	FALSE	0	0
284	0	10	10	SepNov	2008	5.095140315	Infant	FALSE	A02	14	9	16.90622861	DAVEY	13.34976044	Established	0	TRUE	YoungAdult	FALSE	0	1
292	0	10	10	SepNov	2008	5.073237509	Cycling	FALSE	A02	14	9	16.90622861	DAVEY	13.34976044	Established	0	TRUE	YoungAdult	FALSE	0	0
298	0	10	10	SepNov	2008	5.01026694	Infant	FALSE	A02	14	9	16.90622861	DAVEY	13.34976044	Established	0	TRUE	YoungAdult	FALSE	0	1
315	0	10	10	SepNov	2008	2.819986311	Cycling	FALSE	A02	14	9	16.90622861	DAVEY	13.34976044	Established	0	TRUE	Adolescent	FALSE	0	0
377	1	10	10	SepNov	2008	2.568104038	Cycling	FALSE	A02	14	9	16.90622861	DAVEY	13.34976044	Established	0	TRUE	Adolescent	FALSE	0	0
92	0	11	11	SepNov	2008	16.98973306	Cycling	FALSE	A02	13	9	16.98973306	DAVEY	13.43326489	Established	0	TRUE	Adult	FALSE	0	0
246	0	11	11	SepNov	2008	7.35523614	Cycling	FALSE	A02	13	9	16.98973306	DAVEY	13.43326489	Established	0	TRUE	Adult	FALSE	0	0
248	0	11	11	SepNov	2008	7.407255305	Cycling	FALSE	A02	13	9	16.98973306	DAVEY	13.43326489	Established	0	TRUE	Adult	FALSE	0	0
251	0	11	11	SepNov	2008	7.11156742	Cycling	FALSE	A02	13	9	16.98973306	DAVEY	13.43326489	Established	0	TRUE	Adult	FALSE	0	0
284	0	11	11	SepNov	2008	5.178644764	Infant	FALSE	A02	13	9	16.98973306	DAVEY	13.43326489	Established	0	TRUE	YoungAdult	FALSE	0	1
292	0	11	11	SepNov	2008	5.156741958	Cycling	FALSE	A02	13	9	16.98973306	DAVEY	13.43326489	Established	0	TRUE	YoungAdult	FALSE	0	0
298	0	11	11	SepNov	2008	5.093771389	Infant	FALSE	A02	13	9	16.98973306	DAVEY	13.43326489	Established	0	TRUE	YoungAdult	FALSE	0	1
315	0	11	11	SepNov	2008	2.90349076	Cycling	FALSE	A02	13	9	16.98973306	DAVEY	13.43326489	Established	0	TRUE	Adolescent	FALSE	0	0
377	0	11	11	SepNov	2008	2.651608487	Cycling	FALSE	A02	13	9	16.98973306	DAVEY	13.43326489	Established	0	TRUE	Adolescent	FALSE	0	0
92	0	12	12	DecFeb	2008	17.07323751	Cycling	FALSE	A02	13	10	17.07323751	DAVEY	13.51676934	Established	0	TRUE	Adult	FALSE	0	0
246	0	12	12	DecFeb	2008	7.438740589	Cycling	FALSE	A02	13	10	17.07323751	DAVEY	13.51676934	Established	0	TRUE	Adult	FALSE	0	0
248	0	12	12	DecFeb	2008	7.490759754	Cycling	FALSE	A02	13	10	17.07323751	DAVEY	13.51676934	Established	0	TRUE	Adult	FALSE	0	0
251	1	12	12	DecFeb	2008	7.195071869	Cycling	FALSE	A02	13	10	17.07323751	DAVEY	13.51676934	Established	0	TRUE	Adult	FALSE	0	0
284	0	12	12	DecFeb	2008	5.262149213	Infant	TRUE	A02	13	10	17.07323751	DAVEY	13.51676934	Established	0	TRUE	YoungAdult	TRUE	0	1
292	0	12	12	DecFeb	2008	5.240246407	Cycling	FALSE	A02	13	10	17.07323751	DAVEY	13.51676934	Established	0	TRUE	YoungAdult	FALSE	0	0
298	0	12	12	DecFeb	2008	5.177275838	Infant	FALSE	A02	13	10	17.07323751	DAVEY	13.51676934	Established	0	TRUE	YoungAdult	FALSE	0	1
315	0	12	12	DecFeb	2008	2.986995209	Cycling	FALSE	A02	13	10	17.07323751	DAVEY	13.51676934	Established	0	TRUE	Adolescent	FALSE	0	0
377	0	12	12	DecFeb	2008	2.735112936	Cycling	FALSE	A02	13	10	17.07323751	DAVEY	13.51676934	Established	0	TRUE	Adolescent	FALSE	0	0
383	0	12	12	DecFeb	2008	2.502395619	Cycling	FALSE	A02	13	10	17.07323751	DAVEY	13.51676934	Established	0	TRUE	Adolescent	FALSE	0	0
92	0	13	1	DecFeb	2009	17.15811088	Cycling	FALSE	A02	13	10	17.15811088	DAVEY	13.60164271	Established	0	TRUE	Adult	FALSE	0	0
246	0	13	1	DecFeb	2009	7.523613963	Cycling	FALSE	A02	13	10	17.15811088	DAVEY	13.60164271	Established	0	TRUE	Adult	FALSE	0	0
248	0	13	1	DecFeb	2009	7.575633128	Cycling	FALSE	A02	13	10	17.15811088	DAVEY	13.60164271	Established	0	TRUE	Adult	FALSE	0	0
251	1	13	1	DecFeb	2009	7.279945243	Cycling	FALSE	A02	13	10	17.15811088	DAVEY	13.60164271	Established	0	TRUE	Adult	FALSE	0	0
284	0	13	1	DecFeb	2009	5.347022587	Pregnant	TRUE	A02	13	10	17.15811088	DAVEY	13.60164271	Established	0	TRUE	YoungAdult	FALSE	1	1
292	1	13	1	DecFeb	2009	5.325119781	Cycling	FALSE	A02	13	10	17.15811088	DAVEY	13.60164271	Established	0	TRUE	YoungAdult	FALSE	0	0
298	0	13	1	DecFeb	2009	5.262149213	Infant	FALSE	A02	13	10	17.15811088	DAVEY	13.60164271	Established	0	TRUE	YoungAdult	FALSE	0	1
315	0	13	1	DecFeb	2009	3.071868583	Cycling	FALSE	A02	13	10	17.15811088	DAVEY	13.60164271	Established	0	TRUE	Adolescent	FALSE	0	0
377	1	13	1	DecFeb	2009	2.819986311	Cycling	FALSE	A02	13	10	17.15811088	DAVEY	13.60164271	Established	0	TRUE	Adolescent	FALSE	0	0
383	0	13	1	DecFeb	2009	2.587268994	Cycling	FALSE	A02	13	10	17.15811088	DAVEY	13.60164271	Established	0	TRUE	Adolescent	FALSE	0	0
92	0	14	2	DecFeb	2009	17.23887748	Cycling	FALSE	A02	13	10	17.23887748	DAVEY	13.68240931	Established	0	TRUE	Adult	FALSE	0	0
246	1	14	2	DecFeb	2009	7.604380561	Cycling	FALSE	A02	13	10	17.23887748	DAVEY	13.68240931	Established	0	TRUE	Adult	FALSE	0	0
248	0	14	2	DecFeb	2009	7.656399726	Cycling	FALSE	A02	13	10	17.23887748	DAVEY	13.68240931	Established	0	TRUE	Adult	FALSE	0	0
251	0	14	2	DecFeb	2009	7.360711841	Cycling	FALSE	A02	13	10	17.23887748	DAVEY	13.68240931	Established	0	TRUE	Adult	FALSE	0	0
284	0	14	2	DecFeb	2009	5.427789185	Pregnant	TRUE	A02	13	10	17.23887748	DAVEY	13.68240931	Established	0	TRUE	YoungAdult	FALSE	1	1
292	0	14	2	DecFeb	2009	5.405886379	Cycling	FALSE	A02	13	10	17.23887748	DAVEY	13.68240931	Established	0	TRUE	YoungAdult	FALSE	0	0
298	0	14	2	DecFeb	2009	5.342915811	Cycling	FALSE	A02	13	10	17.23887748	DAVEY	13.68240931	Established	0	TRUE	YoungAdult	FALSE	0	0
315	0	14	2	DecFeb	2009	3.152635181	Cycling	FALSE	A02	13	10	17.23887748	DAVEY	13.68240931	Established	0	TRUE	Adolescent	FALSE	0	0
377	0	14	2	DecFeb	2009	2.900752909	Cycling	FALSE	A02	13	10	17.23887748	DAVEY	13.68240931	Established	0	TRUE	Adolescent	FALSE	0	0
383	0	14	2	DecFeb	2009	2.668035592	Cycling	FALSE	A02	13	10	17.23887748	DAVEY	13.68240931	Established	0	TRUE	Adolescent	FALSE	0	0
92	0	15	3	MarMay	2009	17.31964408	Cycling	FALSE	A02	13	10	17.31964408	DAVEY	13.76317591	Established	0	TRUE	Adult	FALSE	0	0
246	1	15	3	MarMay	2009	7.685147159	Cycling	FALSE	A02	13	10	17.31964408	DAVEY	13.76317591	Established	0	TRUE	Adult	FALSE	0	0
248	1	15	3	MarMay	2009	7.737166324	Cycling	FALSE	A02	13	10	17.31964408	DAVEY	13.76317591	Established	0	TRUE	Adult	FALSE	0	0
251	0	15	3	MarMay	2009	7.441478439	Cycling	FALSE	A02	13	10	17.31964408	DAVEY	13.76317591	Established	0	TRUE	Adult	FALSE	0	0
284	0	15	3	MarMay	2009	5.508555784	Pregnant	TRUE	A02	13	10	17.31964408	DAVEY	13.76317591	Established	0	TRUE	YoungAdult	FALSE	1	1
292	0	15	3	MarMay	2009	5.486652977	Cycling	FALSE	A02	13	10	17.31964408	DAVEY	13.76317591	Established	0	TRUE	YoungAdult	FALSE	0	0
298	0	15	3	MarMay	2009	5.423682409	Cycling	FALSE	A02	13	10	17.31964408	DAVEY	13.76317591	Established	0	TRUE	YoungAdult	FALSE	0	0
315	0	15	3	MarMay	2009	3.23340178	Cycling	FALSE	A02	13	10	17.31964408	DAVEY	13.76317591	Established	0	TRUE	Adolescent	FALSE	0	0
377	0	15	3	MarMay	2009	2.981519507	Cycling	FALSE	A02	13	10	17.31964408	DAVEY	13.76317591	Established	0	TRUE	Adolescent	FALSE	0	0
383	0	15	3	MarMay	2009	2.74880219	Cycling	FALSE	A02	13	10	17.31964408	DAVEY	13.76317591	Established	0	TRUE	Adolescent	FALSE	0	0
92	0	16	4	MarMay	2009	17.40314853	Cycling	FALSE	A02	13	10	17.40314853	DAVEY	13.84668036	Established	0	TRUE	Adult	FALSE	0	0
246	0	16	4	MarMay	2009	7.768651608	Cycling	FALSE	A02	13	10	17.40314853	DAVEY	13.84668036	Established	0	TRUE	Adult	FALSE	0	0
248	1	16	4	MarMay	2009	7.820670773	Cycling	FALSE	A02	13	10	17.40314853	DAVEY	13.84668036	Established	0	TRUE	Adult	FALSE	0	0
251	0	16	4	MarMay	2009	7.524982888	Cycling	FALSE	A02	13	10	17.40314853	DAVEY	13.84668036	Established	0	TRUE	Adult	FALSE	0	0
284	0	16	4	MarMay	2009	5.592060233	Pregnant	TRUE	A02	13	10	17.40314853	DAVEY	13.84668036	Established	0	TRUE	YoungAdult	FALSE	1	1
292	0	16	4	MarMay	2009	5.570157426	Cycling	FALSE	A02	13	10	17.40314853	DAVEY	13.84668036	Established	0	TRUE	YoungAdult	FALSE	0	0
298	0	16	4	MarMay	2009	5.507186858	Cycling	FALSE	A02	13	10	17.40314853	DAVEY	13.84668036	Established	0	TRUE	YoungAdult	FALSE	0	0
315	0	16	4	MarMay	2009	3.316906229	Cycling	FALSE	A02	13	10	17.40314853	DAVEY	13.84668036	Established	0	TRUE	Adolescent	FALSE	0	0
377	1	16	4	MarMay	2009	3.065023956	Cycling	FALSE	A02	13	10	17.40314853	DAVEY	13.84668036	Established	0	TRUE	Adolescent	FALSE	0	0
383	1	16	4	MarMay	2009	2.832306639	Cycling	FALSE	A02	13	10	17.40314853	DAVEY	13.84668036	Established	0	TRUE	Adolescent	FALSE	0	0
92	0	17	5	MarMay	2009	17.48665298	Cycling	FALSE	A02	13	10	17.48665298	DAVEY	13.9301848	Established	0	TRUE	Adult	FALSE	0	0
246	0	17	5	MarMay	2009	7.852156057	Cycling	FALSE	A02	13	10	17.48665298	DAVEY	13.9301848	Established	0	TRUE	Adult	FALSE	0	0
248	0	17	5	MarMay	2009	7.904175222	Cycling	FALSE	A02	13	10	17.48665298	DAVEY	13.9301848	Established	0	TRUE	Adult	FALSE	0	0
251	0	17	5	MarMay	2009	7.608487337	Cycling	FALSE	A02	13	10	17.48665298	DAVEY	13.9301848	Established	0	TRUE	Adult	FALSE	0	0
284	0	17	5	MarMay	2009	5.675564682	Pregnant	TRUE	A02	13	10	17.48665298	DAVEY	13.9301848	Established	0	TRUE	YoungAdult	FALSE	1	1
292	0	17	5	MarMay	2009	5.653661875	Cycling	FALSE	A02	13	10	17.48665298	DAVEY	13.9301848	Established	0	TRUE	YoungAdult	FALSE	0	0
298	0	17	5	MarMay	2009	5.590691307	Cycling	FALSE	A02	13	10	17.48665298	DAVEY	13.9301848	Established	0	TRUE	YoungAdult	FALSE	0	0
315	0	17	5	MarMay	2009	3.400410678	Cycling	FALSE	A02	13	10	17.48665298	DAVEY	13.9301848	Established	0	TRUE	Adolescent	FALSE	0	0
377	0	17	5	MarMay	2009	3.148528405	Cycling	FALSE	A02	13	10	17.48665298	DAVEY	13.9301848	Established	0	TRUE	Adolescent	FALSE	0	0
383	0	17	5	MarMay	2009	2.915811088	Cycling	FALSE	A02	13	10	17.48665298	DAVEY	13.9301848	Established	0	TRUE	Adolescent	FALSE	0	0
92	0	18	6	JunAug	2009	17.57015743	Cycling	FALSE	A02	14	10	17.57015743	DAVEY	14.01368925	Established	0	TRUE	Adult	FALSE	0	0
246	0	18	6	JunAug	2009	7.935660507	Cycling	FALSE	A02	14	10	17.57015743	DAVEY	14.01368925	Established	0	TRUE	Adult	FALSE	0	0
248	0	18	6	JunAug	2009	7.987679671	Cycling	FALSE	A02	14	10	17.57015743	DAVEY	14.01368925	Established	0	TRUE	Adult	FALSE	0	0
251	0	18	6	JunAug	2009	7.691991786	Cycling	FALSE	A02	14	10	17.57015743	DAVEY	14.01368925	Established	0	TRUE	Adult	FALSE	0	0
284	0	18	6	JunAug	2009	5.759069131	Pregnant	TRUE	A02	14	10	17.57015743	DAVEY	14.01368925	Established	0	TRUE	YoungAdult	FALSE	1	0
292	0	18	6	JunAug	2009	5.737166324	Cycling	FALSE	A02	14	10	17.57015743	DAVEY	14.01368925	Established	0	TRUE	YoungAdult	FALSE	0	0
298	0	18	6	JunAug	2009	5.674195756	Cycling	FALSE	A02	14	10	17.57015743	DAVEY	14.01368925	Established	0	TRUE	YoungAdult	FALSE	0	0
315	0	18	6	JunAug	2009	3.483915127	Cycling	FALSE	A02	14	10	17.57015743	DAVEY	14.01368925	Established	0	TRUE	Adolescent	FALSE	0	0
377	0	18	6	JunAug	2009	3.232032854	Cycling	FALSE	A02	14	10	17.57015743	DAVEY	14.01368925	Established	0	TRUE	Adolescent	FALSE	0	0
383	0	18	6	JunAug	2009	2.999315537	Cycling	FALSE	A02	14	10	17.57015743	DAVEY	14.01368925	Established	0	TRUE	Adolescent	FALSE	0	0
92	0	19	7	JunAug	2009	17.65366188	Cycling	FALSE	A02	14	10	17.65366188	DAVEY	14.0971937	Established	0	TRUE	Adult	FALSE	0	0
246	1	19	7	JunAug	2009	8.019164956	Cycling	FALSE	A02	14	10	17.65366188	DAVEY	14.0971937	Established	0	TRUE	Adult	FALSE	0	0
248	0	19	7	JunAug	2009	8.07118412	Cycling	FALSE	A02	14	10	17.65366188	DAVEY	14.0971937	Established	0	TRUE	Adult	FALSE	0	0
251	0	19	7	JunAug	2009	7.775496235	Cycling	FALSE	A02	14	10	17.65366188	DAVEY	14.0971937	Established	0	TRUE	Adult	FALSE	0	0
284	0	19	7	JunAug	2009	5.84257358	Infant	FALSE	A02	14	10	17.65366188	DAVEY	14.0971937	Established	0	TRUE	YoungAdult	FALSE	0	1
292	0	19	7	JunAug	2009	5.820670773	Cycling	FALSE	A02	14	10	17.65366188	DAVEY	14.0971937	Established	0	TRUE	YoungAdult	FALSE	0	0
298	0	19	7	JunAug	2009	5.757700205	Cycling	FALSE	A02	14	10	17.65366188	DAVEY	14.0971937	Established	0	TRUE	YoungAdult	FALSE	0	0
315	0	19	7	JunAug	2009	3.567419576	Cycling	FALSE	A02	14	10	17.65366188	DAVEY	14.0971937	Established	0	TRUE	Adolescent	FALSE	0	0
377	0	19	7	JunAug	2009	3.315537303	Cycling	FALSE	A02	14	10	17.65366188	DAVEY	14.0971937	Established	0	TRUE	Adolescent	FALSE	0	0
383	0	19	7	JunAug	2009	3.082819986	Cycling	FALSE	A02	14	10	17.65366188	DAVEY	14.0971937	Established	0	TRUE	Adolescent	FALSE	0	0
92	1	20	8	JunAug	2009	17.73853525	Cycling	FALSE	A02	12	10	17.73853525	DAVEY	14.18206708	Established	0	TRUE	Adult	FALSE	0	0
246	0	20	8	JunAug	2009	8.10403833	Cycling	FALSE	A02	12	10	17.73853525	DAVEY	14.18206708	Established	0	TRUE	Adult	FALSE	0	0
248	0	20	8	JunAug	2009	8.156057495	Cycling	FALSE	A02	12	10	17.73853525	DAVEY	14.18206708	Established	0	TRUE	Adult	FALSE	0	0
251	0	20	8	JunAug	2009	7.86036961	Cycling	FALSE	A02	12	10	17.73853525	DAVEY	14.18206708	Established	0	TRUE	Adult	FALSE	0	0
284	0	20	8	JunAug	2009	5.927446954	Infant	FALSE	A02	12	10	17.73853525	DAVEY	14.18206708	Established	0	TRUE	YoungAdult	FALSE	0	1
292	0	20	8	JunAug	2009	5.905544148	Cycling	FALSE	A02	12	10	17.73853525	DAVEY	14.18206708	Established	0	TRUE	YoungAdult	FALSE	0	0
298	0	20	8	JunAug	2009	5.84257358	Cycling	FALSE	A02	12	10	17.73853525	DAVEY	14.18206708	Established	0	TRUE	YoungAdult	FALSE	0	0
315	0	20	8	JunAug	2009	3.65229295	Cycling	FALSE	A02	12	10	17.73853525	DAVEY	14.18206708	Established	0	TRUE	Adolescent	FALSE	0	0
377	0	20	8	JunAug	2009	3.400410678	Cycling	FALSE	A02	12	10	17.73853525	DAVEY	14.18206708	Established	0	TRUE	Adolescent	FALSE	0	0
383	0	20	8	JunAug	2009	3.167693361	Cycling	FALSE	A02	12	10	17.73853525	DAVEY	14.18206708	Established	0	TRUE	Adolescent	FALSE	0	0
92	0	21	9	SepNov	2009	17.8220397	Cycling	FALSE	A02	11	9	17.8220397	DAVEY	14.26557153	Established	0	TRUE	Adult	FALSE	0	0
246	0	21	9	SepNov	2009	8.187542779	Cycling	FALSE	A02	11	9	17.8220397	DAVEY	14.26557153	Established	0	TRUE	Adult	FALSE	0	0
248	0	21	9	SepNov	2009	8.239561944	Cycling	FALSE	A02	11	9	17.8220397	DAVEY	14.26557153	Established	0	TRUE	Adult	FALSE	0	0
251	0	21	9	SepNov	2009	7.943874059	Cycling	FALSE	A02	11	9	17.8220397	DAVEY	14.26557153	Established	0	TRUE	Adult	FALSE	0	0
284	0	21	9	SepNov	2009	6.010951403	Infant	FALSE	A02	11	9	17.8220397	DAVEY	14.26557153	Established	0	TRUE	YoungAdult	FALSE	0	1
292	0	21	9	SepNov	2009	5.989048597	Cycling	FALSE	A02	11	9	17.8220397	DAVEY	14.26557153	Established	0	TRUE	YoungAdult	FALSE	0	0
315	0	21	9	SepNov	2009	3.735797399	Cycling	FALSE	A02	11	9	17.8220397	DAVEY	14.26557153	Established	0	TRUE	Adolescent	FALSE	0	0
377	0	21	9	SepNov	2009	3.483915127	Cycling	FALSE	A02	11	9	17.8220397	DAVEY	14.26557153	Established	0	TRUE	Adolescent	FALSE	0	0
383	0	21	9	SepNov	2009	3.25119781	Cycling	FALSE	A02	11	9	17.8220397	DAVEY	14.26557153	Established	0	TRUE	Adolescent	FALSE	0	0
92	0	22	10	SepNov	2009	17.90554415	Cycling	FALSE	A02	11	9	17.90554415	DAVEY	14.34907598	Established	0	TRUE	Adult	FALSE	0	0
246	0	22	10	SepNov	2009	8.271047228	Cycling	FALSE	A02	11	9	17.90554415	DAVEY	14.34907598	Established	0	TRUE	Adult	FALSE	0	0
248	0	22	10	SepNov	2009	8.323066393	Cycling	FALSE	A02	11	9	17.90554415	DAVEY	14.34907598	Established	0	TRUE	Adult	FALSE	0	0
251	0	22	10	SepNov	2009	8.027378508	Cycling	FALSE	A02	11	9	17.90554415	DAVEY	14.34907598	Established	0	TRUE	Adult	FALSE	0	0
284	0	22	10	SepNov	2009	6.094455852	Infant	FALSE	A02	11	9	17.90554415	DAVEY	14.34907598	Established	0	TRUE	YoungAdult	FALSE	0	1
292	0	22	10	SepNov	2009	6.072553046	Cycling	FALSE	A02	11	9	17.90554415	DAVEY	14.34907598	Established	0	TRUE	YoungAdult	FALSE	0	0
315	0	22	10	SepNov	2009	3.819301848	Cycling	FALSE	A02	11	9	17.90554415	DAVEY	14.34907598	Established	0	TRUE	Adolescent	FALSE	0	0
377	0	22	10	SepNov	2009	3.567419576	Cycling	FALSE	A02	11	9	17.90554415	DAVEY	14.34907598	Established	0	TRUE	Adolescent	FALSE	0	0
383	0	22	10	SepNov	2009	3.334702259	Cycling	FALSE	A02	11	9	17.90554415	DAVEY	14.34907598	Established	0	TRUE	Adolescent	FALSE	0	0
92	0	23	11	SepNov	2009	17.9890486	Cycling	FALSE	A02	12	10	17.9890486	DAVEY	14.43258042	Established	0	TRUE	Adult	FALSE	0	0
246	0	23	11	SepNov	2009	8.354551677	Cycling	FALSE	A02	12	10	17.9890486	DAVEY	14.43258042	Established	0	TRUE	Adult	FALSE	0	0
248	0	23	11	SepNov	2009	8.406570842	Cycling	FALSE	A02	12	10	17.9890486	DAVEY	14.43258042	Established	0	TRUE	Adult	FALSE	0	0
251	0	23	11	SepNov	2009	8.110882957	Cycling	FALSE	A02	12	10	17.9890486	DAVEY	14.43258042	Established	0	TRUE	Adult	FALSE	0	0
284	0	23	11	SepNov	2009	6.177960301	Infant	FALSE	A02	12	10	17.9890486	DAVEY	14.43258042	Established	0	TRUE	YoungAdult	FALSE	0	1
292	0	23	11	SepNov	2009	6.156057495	Cycling	FALSE	A02	12	10	17.9890486	DAVEY	14.43258042	Established	0	TRUE	YoungAdult	FALSE	0	0
298	0	23	11	SepNov	2009	6.093086927	Cycling	FALSE	A02	12	10	17.9890486	DAVEY	14.43258042	Established	0	TRUE	YoungAdult	FALSE	0	0
315	0	23	11	SepNov	2009	3.902806297	Cycling	FALSE	A02	12	10	17.9890486	DAVEY	14.43258042	Established	0	TRUE	Adolescent	FALSE	0	0
377	0	23	11	SepNov	2009	3.650924025	Cycling	FALSE	A02	12	10	17.9890486	DAVEY	14.43258042	Established	0	TRUE	Adolescent	FALSE	0	0
383	0	23	11	SepNov	2009	3.418206708	Cycling	FALSE	A02	12	10	17.9890486	DAVEY	14.43258042	Established	0	TRUE	Adolescent	FALSE	0	0
92	0	24	12	DecFeb	2009	18.07255305	Cycling	FALSE	A02	12	10	18.07255305	DAVEY	14.51608487	Established	0	TRUE	Adult	FALSE	0	0
246	2	24	12	DecFeb	2009	8.438056126	Cycling	FALSE	A02	12	10	18.07255305	DAVEY	14.51608487	Established	0	TRUE	Adult	FALSE	0	0
248	1	24	12	DecFeb	2009	8.490075291	Cycling	FALSE	A02	12	10	18.07255305	DAVEY	14.51608487	Established	0	TRUE	Adult	FALSE	0	0
251	2	24	12	DecFeb	2009	8.194387406	Cycling	FALSE	A02	12	10	18.07255305	DAVEY	14.51608487	Established	0	TRUE	Adult	FALSE	0	0
284	0	24	12	DecFeb	2009	6.26146475	Infant	TRUE	A02	12	10	18.07255305	DAVEY	14.51608487	Established	0	TRUE	YoungAdult	TRUE	0	1
292	0	24	12	DecFeb	2009	6.239561944	Cycling	FALSE	A02	12	10	18.07255305	DAVEY	14.51608487	Established	0	TRUE	YoungAdult	FALSE	0	0
298	0	24	12	DecFeb	2009	6.176591376	Cycling	FALSE	A02	12	10	18.07255305	DAVEY	14.51608487	Established	0	TRUE	YoungAdult	FALSE	0	0
315	0	24	12	DecFeb	2009	3.986310746	Cycling	FALSE	A02	12	10	18.07255305	DAVEY	14.51608487	Established	0	TRUE	Adolescent	FALSE	0	0
377	0	24	12	DecFeb	2009	3.734428474	Cycling	FALSE	A02	12	10	18.07255305	DAVEY	14.51608487	Established	0	TRUE	Adolescent	FALSE	0	0
383	0	24	12	DecFeb	2009	3.501711157	Cycling	FALSE	A02	12	10	18.07255305	DAVEY	14.51608487	Established	0	TRUE	Adolescent	FALSE	0	0
92	1	25	1	DecFeb	2010	18.15742642	Cycling	FALSE	A02	12	10	18.15742642	DAVEY	14.60095825	Established	0	TRUE	Adult	FALSE	0	0
246	0	25	1	DecFeb	2010	8.5229295	Cycling	FALSE	A02	12	10	18.15742642	DAVEY	14.60095825	Established	0	TRUE	Adult	FALSE	0	0
248	1	25	1	DecFeb	2010	8.574948665	Cycling	FALSE	A02	12	10	18.15742642	DAVEY	14.60095825	Established	0	TRUE	Adult	FALSE	0	0
251	0	25	1	DecFeb	2010	8.27926078	Cycling	FALSE	A02	12	10	18.15742642	DAVEY	14.60095825	Established	0	TRUE	Adult	FALSE	0	0
284	0	25	1	DecFeb	2010	6.346338125	Pregnant	TRUE	A02	12	10	18.15742642	DAVEY	14.60095825	Established	0	TRUE	YoungAdult	FALSE	1	1
292	1	25	1	DecFeb	2010	6.324435318	Cycling	FALSE	A02	12	10	18.15742642	DAVEY	14.60095825	Established	0	TRUE	YoungAdult	FALSE	0	0
298	0	25	1	DecFeb	2010	6.26146475	Cycling	FALSE	A02	12	10	18.15742642	DAVEY	14.60095825	Established	0	TRUE	YoungAdult	FALSE	0	0
315	0	25	1	DecFeb	2010	4.07118412	Cycling	FALSE	A02	12	10	18.15742642	DAVEY	14.60095825	Established	0	TRUE	YoungAdult	FALSE	0	0
377	0	25	1	DecFeb	2010	3.819301848	Cycling	FALSE	A02	12	10	18.15742642	DAVEY	14.60095825	Established	0	TRUE	Adolescent	FALSE	0	0
383	0	25	1	DecFeb	2010	3.586584531	Cycling	FALSE	A02	12	10	18.15742642	DAVEY	14.60095825	Established	0	TRUE	Adolescent	FALSE	0	0
92	0	26	2	DecFeb	2010	18.23819302	Cycling	FALSE	A02	12	10	18.23819302	DAVEY	14.68172485	Established	0	TRUE	Adult	FALSE	0	0
246	0	26	2	DecFeb	2010	8.603696099	Cycling	FALSE	A02	12	10	18.23819302	DAVEY	14.68172485	Established	0	TRUE	Adult	FALSE	0	0
248	0	26	2	DecFeb	2010	8.655715264	Cycling	FALSE	A02	12	10	18.23819302	DAVEY	14.68172485	Established	0	TRUE	Adult	FALSE	0	0
251	0	26	2	DecFeb	2010	8.360027379	Cycling	FALSE	A02	12	10	18.23819302	DAVEY	14.68172485	Established	0	TRUE	Adult	FALSE	0	0
284	0	26	2	DecFeb	2010	6.427104723	Pregnant	TRUE	A02	12	10	18.23819302	DAVEY	14.68172485	Established	0	TRUE	YoungAdult	FALSE	1	1
292	0	26	2	DecFeb	2010	6.405201916	Cycling	FALSE	A02	12	10	18.23819302	DAVEY	14.68172485	Established	0	TRUE	YoungAdult	FALSE	0	0
298	0	26	2	DecFeb	2010	6.342231348	Cycling	FALSE	A02	12	10	18.23819302	DAVEY	14.68172485	Established	0	TRUE	YoungAdult	FALSE	0	0
315	0	26	2	DecFeb	2010	4.151950719	Cycling	FALSE	A02	12	10	18.23819302	DAVEY	14.68172485	Established	0	TRUE	YoungAdult	FALSE	0	0
377	0	26	2	DecFeb	2010	3.900068446	Cycling	FALSE	A02	12	10	18.23819302	DAVEY	14.68172485	Established	0	TRUE	Adolescent	FALSE	0	0
383	0	26	2	DecFeb	2010	3.667351129	Cycling	FALSE	A02	12	10	18.23819302	DAVEY	14.68172485	Established	0	TRUE	Adolescent	FALSE	0	0
92	0	27	3	MarMay	2010	18.31895962	Cycling	FALSE	A02	12	10	18.31895962	DAVEY	14.76249144	Established	0	TRUE	Adult	FALSE	0	0
246	0	27	3	MarMay	2010	8.684462697	Cycling	FALSE	A02	12	10	18.31895962	DAVEY	14.76249144	Established	0	TRUE	Adult	FALSE	0	0
248	0	27	3	MarMay	2010	8.736481862	Cycling	FALSE	A02	12	10	18.31895962	DAVEY	14.76249144	Established	0	TRUE	Adult	FALSE	0	0
251	0	27	3	MarMay	2010	8.440793977	Cycling	FALSE	A02	12	10	18.31895962	DAVEY	14.76249144	Established	0	TRUE	Adult	FALSE	0	0
284	0	27	3	MarMay	2010	6.507871321	Pregnant	TRUE	A02	12	10	18.31895962	DAVEY	14.76249144	Established	0	TRUE	YoungAdult	FALSE	1	1
292	0	27	3	MarMay	2010	6.485968515	Cycling	FALSE	A02	12	10	18.31895962	DAVEY	14.76249144	Established	0	TRUE	YoungAdult	FALSE	0	0
298	0	27	3	MarMay	2010	6.422997947	Cycling	FALSE	A02	12	10	18.31895962	DAVEY	14.76249144	Established	0	TRUE	YoungAdult	FALSE	0	0
315	0	27	3	MarMay	2010	4.232717317	Cycling	FALSE	A02	12	10	18.31895962	DAVEY	14.76249144	Established	0	TRUE	YoungAdult	FALSE	0	0
377	0	27	3	MarMay	2010	3.980835044	Cycling	FALSE	A02	12	10	18.31895962	DAVEY	14.76249144	Established	0	TRUE	Adolescent	FALSE	0	0
383	0	27	3	MarMay	2010	3.748117728	Cycling	FALSE	A02	12	10	18.31895962	DAVEY	14.76249144	Established	0	TRUE	Adolescent	FALSE	0	0
92	0	28	4	MarMay	2010	18.40246407	Cycling	FALSE	A02	12	10	18.40246407	DAVEY	14.84599589	Established	0	TRUE	Adult	FALSE	0	0
246	0	28	4	MarMay	2010	8.767967146	Cycling	FALSE	A02	12	10	18.40246407	DAVEY	14.84599589	Established	0	TRUE	Adult	FALSE	0	0
248	0	28	4	MarMay	2010	8.819986311	Cycling	FALSE	A02	12	10	18.40246407	DAVEY	14.84599589	Established	0	TRUE	Adult	FALSE	0	0
251	0	28	4	MarMay	2010	8.524298426	Cycling	FALSE	A02	12	10	18.40246407	DAVEY	14.84599589	Established	0	TRUE	Adult	FALSE	0	0
284	0	28	4	MarMay	2010	6.59137577	Pregnant	TRUE	A02	12	10	18.40246407	DAVEY	14.84599589	Established	0	TRUE	YoungAdult	FALSE	1	1
292	0	28	4	MarMay	2010	6.569472964	Cycling	FALSE	A02	12	10	18.40246407	DAVEY	14.84599589	Established	0	TRUE	YoungAdult	FALSE	0	0
298	0	28	4	MarMay	2010	6.506502396	Cycling	FALSE	A02	12	10	18.40246407	DAVEY	14.84599589	Established	0	TRUE	YoungAdult	FALSE	0	0
315	0	28	4	MarMay	2010	4.316221766	Cycling	FALSE	A02	12	10	18.40246407	DAVEY	14.84599589	Established	0	TRUE	YoungAdult	FALSE	0	0
377	0	28	4	MarMay	2010	4.064339493	Cycling	FALSE	A02	12	10	18.40246407	DAVEY	14.84599589	Established	0	TRUE	YoungAdult	FALSE	0	0
383	0	28	4	MarMay	2010	3.831622177	Cycling	FALSE	A02	12	10	18.40246407	DAVEY	14.84599589	Established	0	TRUE	Adolescent	FALSE	0	0
92	0	29	5	MarMay	2010	18.48596851	Cycling	FALSE	A02	13	10	18.48596851	DAVEY	14.92950034	Established	0	TRUE	Adult	FALSE	0	0
246	0	29	5	MarMay	2010	8.851471595	Cycling	FALSE	A02	13	10	18.48596851	DAVEY	14.92950034	Established	0	TRUE	Adult	FALSE	0	0
248	1	29	5	MarMay	2010	8.90349076	Cycling	FALSE	A02	13	10	18.48596851	DAVEY	14.92950034	Established	0	TRUE	Adult	FALSE	0	0
251	0	29	5	MarMay	2010	8.607802875	Cycling	FALSE	A02	13	10	18.48596851	DAVEY	14.92950034	Established	0	TRUE	Adult	FALSE	0	0
284	0	29	5	MarMay	2010	6.674880219	Pregnant	TRUE	A02	13	10	18.48596851	DAVEY	14.92950034	Established	0	TRUE	YoungAdult	FALSE	1	1
292	0	29	5	MarMay	2010	6.652977413	Cycling	FALSE	A02	13	10	18.48596851	DAVEY	14.92950034	Established	0	TRUE	YoungAdult	FALSE	0	0
298	0	29	5	MarMay	2010	6.590006845	Cycling	FALSE	A02	13	10	18.48596851	DAVEY	14.92950034	Established	0	TRUE	YoungAdult	FALSE	0	0
315	0	29	5	MarMay	2010	4.399726215	Cycling	FALSE	A02	13	10	18.48596851	DAVEY	14.92950034	Established	0	TRUE	YoungAdult	FALSE	0	0
377	0	29	5	MarMay	2010	4.147843943	Cycling	FALSE	A02	13	10	18.48596851	DAVEY	14.92950034	Established	0	TRUE	YoungAdult	FALSE	0	0
383	0	29	5	MarMay	2010	3.915126626	Cycling	FALSE	A02	13	10	18.48596851	DAVEY	14.92950034	Established	0	TRUE	Adolescent	FALSE	0	0
92	0	30	6	JunAug	2010	18.56947296	Cycling	FALSE	A02	13	10	18.56947296	DAVEY	15.01300479	Established	0	TRUE	Adult	FALSE	0	0
246	0	30	6	JunAug	2010	8.934976044	Cycling	FALSE	A02	13	10	18.56947296	DAVEY	15.01300479	Established	0	TRUE	Adult	FALSE	0	0
248	0	30	6	JunAug	2010	8.986995209	Cycling	FALSE	A02	13	10	18.56947296	DAVEY	15.01300479	Established	0	TRUE	Adult	FALSE	0	0
251	0	30	6	JunAug	2010	8.691307324	Cycling	FALSE	A02	13	10	18.56947296	DAVEY	15.01300479	Established	0	TRUE	Adult	FALSE	0	0
284	0	30	6	JunAug	2010	6.758384668	Infant	FALSE	A02	13	10	18.56947296	DAVEY	15.01300479	Established	0	TRUE	YoungAdult	FALSE	0	1
292	0	30	6	JunAug	2010	6.736481862	Cycling	FALSE	A02	13	10	18.56947296	DAVEY	15.01300479	Established	0	TRUE	YoungAdult	FALSE	0	0
298	0	30	6	JunAug	2010	6.673511294	Cycling	FALSE	A02	13	10	18.56947296	DAVEY	15.01300479	Established	0	TRUE	YoungAdult	FALSE	0	0
315	0	30	6	JunAug	2010	4.483230664	Cycling	FALSE	A02	13	10	18.56947296	DAVEY	15.01300479	Established	0	TRUE	YoungAdult	FALSE	0	0
377	0	30	6	JunAug	2010	4.231348392	Cycling	FALSE	A02	13	10	18.56947296	DAVEY	15.01300479	Established	0	TRUE	YoungAdult	FALSE	0	0
383	0	30	6	JunAug	2010	3.998631075	Cycling	FALSE	A02	13	10	18.56947296	DAVEY	15.01300479	Established	0	TRUE	Adolescent	FALSE	0	0
92	0	31	7	JunAug	2010	18.65297741	Cycling	FALSE	A02	13	10	18.65297741	DAVEY	15.09650924	Established	0	TRUE	Adult	FALSE	0	0
246	0	31	7	JunAug	2010	9.018480493	Cycling	FALSE	A02	13	10	18.65297741	DAVEY	15.09650924	Established	0	TRUE	Adult	FALSE	0	0
248	0	31	7	JunAug	2010	9.070499658	Cycling	FALSE	A02	13	10	18.65297741	DAVEY	15.09650924	Established	0	TRUE	Adult	FALSE	0	0
251	0	31	7	JunAug	2010	8.774811773	Cycling	FALSE	A02	13	10	18.65297741	DAVEY	15.09650924	Established	0	TRUE	Adult	FALSE	0	0
284	0	31	7	JunAug	2010	6.841889117	Infant	FALSE	A02	13	10	18.65297741	DAVEY	15.09650924	Established	0	TRUE	YoungAdult	FALSE	0	1
292	0	31	7	JunAug	2010	6.819986311	Cycling	FALSE	A02	13	10	18.65297741	DAVEY	15.09650924	Established	0	TRUE	YoungAdult	FALSE	0	0
298	0	31	7	JunAug	2010	6.757015743	Cycling	FALSE	A02	13	10	18.65297741	DAVEY	15.09650924	Established	0	TRUE	YoungAdult	FALSE	0	0
315	0	31	7	JunAug	2010	4.566735113	Cycling	FALSE	A02	13	10	18.65297741	DAVEY	15.09650924	Established	0	TRUE	YoungAdult	FALSE	0	0
377	0	31	7	JunAug	2010	4.314852841	Cycling	FALSE	A02	13	10	18.65297741	DAVEY	15.09650924	Established	0	TRUE	YoungAdult	FALSE	0	0
383	0	31	7	JunAug	2010	4.082135524	Cycling	FALSE	A02	13	10	18.65297741	DAVEY	15.09650924	Established	0	TRUE	YoungAdult	FALSE	0	0
92	0	32	8	JunAug	2010	18.73785079	Cycling	FALSE	A02	13	10	18.73785079	DAVEY	15.18138261	Established	0	TRUE	Adult	FALSE	0	0
246	0	32	8	JunAug	2010	9.103353867	Cycling	FALSE	A02	13	10	18.73785079	DAVEY	15.18138261	Established	0	TRUE	Adult	FALSE	0	0
248	0	32	8	JunAug	2010	9.155373032	Cycling	FALSE	A02	13	10	18.73785079	DAVEY	15.18138261	Established	0	TRUE	Adult	FALSE	0	0
251	0	32	8	JunAug	2010	8.859685147	Cycling	FALSE	A02	13	10	18.73785079	DAVEY	15.18138261	Established	0	TRUE	Adult	FALSE	0	0
284	0	32	8	JunAug	2010	6.926762491	Infant	FALSE	A02	13	10	18.73785079	DAVEY	15.18138261	Established	0	TRUE	YoungAdult	FALSE	0	1
292	0	32	8	JunAug	2010	6.904859685	Cycling	FALSE	A02	13	10	18.73785079	DAVEY	15.18138261	Established	0	TRUE	YoungAdult	FALSE	0	0
298	0	32	8	JunAug	2010	6.841889117	Cycling	FALSE	A02	13	10	18.73785079	DAVEY	15.18138261	Established	0	TRUE	YoungAdult	FALSE	0	0
315	0	32	8	JunAug	2010	4.651608487	Cycling	FALSE	A02	13	10	18.73785079	DAVEY	15.18138261	Established	0	TRUE	YoungAdult	FALSE	0	0
377	1	32	8	JunAug	2010	4.399726215	Cycling	FALSE	A02	13	10	18.73785079	DAVEY	15.18138261	Established	0	TRUE	YoungAdult	FALSE	0	0
383	0	32	8	JunAug	2010	4.167008898	Cycling	FALSE	A02	13	10	18.73785079	DAVEY	15.18138261	Established	0	TRUE	YoungAdult	FALSE	0	0
92	0	33	9	SepNov	2010	18.82135524	Cycling	FALSE	A02	13	10	18.82135524	DAVEY	15.26488706	Established	0	TRUE	Adult	FALSE	0	0
246	0	33	9	SepNov	2010	9.186858316	Cycling	FALSE	A02	13	10	18.82135524	DAVEY	15.26488706	Established	0	TRUE	Adult	FALSE	0	0
248	0	33	9	SepNov	2010	9.238877481	Cycling	FALSE	A02	13	10	18.82135524	DAVEY	15.26488706	Established	0	TRUE	Adult	FALSE	0	0
251	0	33	9	SepNov	2010	8.943189596	Cycling	FALSE	A02	13	10	18.82135524	DAVEY	15.26488706	Established	0	TRUE	Adult	FALSE	0	0
284	0	33	9	SepNov	2010	7.01026694	Infant	FALSE	A02	13	10	18.82135524	DAVEY	15.26488706	Established	0	TRUE	Adult	FALSE	0	1
292	0	33	9	SepNov	2010	6.988364134	Cycling	FALSE	A02	13	10	18.82135524	DAVEY	15.26488706	Established	0	TRUE	YoungAdult	FALSE	0	0
298	0	33	9	SepNov	2010	6.904859685	Cycling	FALSE	A02	13	10	18.82135524	DAVEY	15.26488706	Established	0	TRUE	YoungAdult	FALSE	0	0
315	0	33	9	SepNov	2010	4.735112936	Cycling	FALSE	A02	13	10	18.82135524	DAVEY	15.26488706	Established	0	TRUE	YoungAdult	FALSE	0	0
377	0	33	9	SepNov	2010	4.483230664	Cycling	FALSE	A02	13	10	18.82135524	DAVEY	15.26488706	Established	0	TRUE	YoungAdult	FALSE	0	0
383	0	33	9	SepNov	2010	4.250513347	Cycling	FALSE	A02	13	10	18.82135524	DAVEY	15.26488706	Established	0	TRUE	YoungAdult	FALSE	0	0
92	0	34	10	SepNov	2010	18.90485969	Cycling	FALSE	A02	12	9	18.90485969	DAVEY	15.34839151	Established	0	TRUE	Adult	FALSE	0	0
246	0	34	10	SepNov	2010	9.270362765	Cycling	FALSE	A02	12	9	18.90485969	DAVEY	15.34839151	Established	0	TRUE	Adult	FALSE	0	0
248	0	34	10	SepNov	2010	9.32238193	Cycling	FALSE	A02	12	9	18.90485969	DAVEY	15.34839151	Established	0	TRUE	Adult	FALSE	0	0
251	0	34	10	SepNov	2010	9.026694045	Cycling	FALSE	A02	12	9	18.90485969	DAVEY	15.34839151	Established	0	TRUE	Adult	FALSE	0	0
284	0	34	10	SepNov	2010	7.093771389	Infant	FALSE	A02	12	9	18.90485969	DAVEY	15.34839151	Established	0	TRUE	Adult	FALSE	0	1
292	0	34	10	SepNov	2010	7.071868583	Cycling	FALSE	A02	12	9	18.90485969	DAVEY	15.34839151	Established	0	TRUE	Adult	FALSE	0	0
315	0	34	10	SepNov	2010	4.818617385	Cycling	FALSE	A02	12	9	18.90485969	DAVEY	15.34839151	Established	0	TRUE	YoungAdult	FALSE	0	0
377	0	34	10	SepNov	2010	4.566735113	Cycling	FALSE	A02	12	9	18.90485969	DAVEY	15.34839151	Established	0	TRUE	YoungAdult	FALSE	0	0
383	0	34	10	SepNov	2010	4.334017796	Cycling	FALSE	A02	12	9	18.90485969	DAVEY	15.34839151	Established	0	TRUE	YoungAdult	FALSE	0	0
92	0	35	11	SepNov	2010	18.98836413	Cycling	FALSE	A02	12	9	18.98836413	DAVEY	15.43189596	Established	0	TRUE	Adult	FALSE	0	0
246	0	35	11	SepNov	2010	9.353867214	Cycling	FALSE	A02	12	9	18.98836413	DAVEY	15.43189596	Established	0	TRUE	Adult	FALSE	0	0
248	0	35	11	SepNov	2010	9.405886379	Cycling	FALSE	A02	12	9	18.98836413	DAVEY	15.43189596	Established	0	TRUE	Adult	FALSE	0	0
251	0	35	11	SepNov	2010	9.110198494	Cycling	FALSE	A02	12	9	18.98836413	DAVEY	15.43189596	Established	0	TRUE	Adult	FALSE	0	0
284	0	35	11	SepNov	2010	7.177275838	Infant	FALSE	A02	12	9	18.98836413	DAVEY	15.43189596	Established	0	TRUE	Adult	FALSE	0	1
292	0	35	11	SepNov	2010	7.155373032	Cycling	FALSE	A02	12	9	18.98836413	DAVEY	15.43189596	Established	0	TRUE	Adult	FALSE	0	0
315	0	35	11	SepNov	2010	4.902121834	Cycling	FALSE	A02	12	9	18.98836413	DAVEY	15.43189596	Established	0	TRUE	YoungAdult	FALSE	0	0
377	0	35	11	SepNov	2010	4.650239562	Cycling	FALSE	A02	12	9	18.98836413	DAVEY	15.43189596	Established	0	TRUE	YoungAdult	FALSE	0	0
383	0	35	11	SepNov	2010	4.417522245	Cycling	FALSE	A02	12	9	18.98836413	DAVEY	15.43189596	Established	0	TRUE	YoungAdult	FALSE	0	0
92	0	36	12	DecFeb	2010	19.07186858	Cycling	FALSE	A02	12	9	19.07186858	DAVEY	15.51540041	Established	0	TRUE	Adult	FALSE	0	0
246	0	36	12	DecFeb	2010	9.437371663	Cycling	FALSE	A02	12	9	19.07186858	DAVEY	15.51540041	Established	0	TRUE	Adult	FALSE	0	0
248	0	36	12	DecFeb	2010	9.489390828	Cycling	FALSE	A02	12	9	19.07186858	DAVEY	15.51540041	Established	0	TRUE	Adult	FALSE	0	0
251	0	36	12	DecFeb	2010	9.193702943	Cycling	FALSE	A02	12	9	19.07186858	DAVEY	15.51540041	Established	0	TRUE	Adult	FALSE	0	0
284	0	36	12	DecFeb	2010	7.260780287	Infant	FALSE	A02	12	9	19.07186858	DAVEY	15.51540041	Established	0	TRUE	Adult	FALSE	0	1
292	0	36	12	DecFeb	2010	7.238877481	Cycling	FALSE	A02	12	9	19.07186858	DAVEY	15.51540041	Established	0	TRUE	Adult	FALSE	0	0
315	0	36	12	DecFeb	2010	4.985626283	Cycling	FALSE	A02	12	9	19.07186858	DAVEY	15.51540041	Established	0	TRUE	YoungAdult	FALSE	0	0
377	0	36	12	DecFeb	2010	4.733744011	Cycling	FALSE	A02	12	9	19.07186858	DAVEY	15.51540041	Established	0	TRUE	YoungAdult	FALSE	0	0
383	0	36	12	DecFeb	2010	4.501026694	Cycling	FALSE	A02	12	9	19.07186858	DAVEY	15.51540041	Established	0	TRUE	YoungAdult	FALSE	0	0
92	0	37	1	DecFeb	2011	19.15674196	Cycling	FALSE	A02	12	9	19.15674196	DAVEY	15.60027379	Established	0	TRUE	Adult	FALSE	0	0
246	0	37	1	DecFeb	2011	9.522245038	Cycling	FALSE	A02	12	9	19.15674196	DAVEY	15.60027379	Established	0	TRUE	Adult	FALSE	0	0
248	1	37	1	DecFeb	2011	9.574264203	Cycling	FALSE	A02	12	9	19.15674196	DAVEY	15.60027379	Established	0	TRUE	Adult	FALSE	0	0
251	0	37	1	DecFeb	2011	9.278576318	Cycling	FALSE	A02	12	9	19.15674196	DAVEY	15.60027379	Established	0	TRUE	Adult	FALSE	0	0
284	0	37	1	DecFeb	2011	7.345653662	Infant	FALSE	A02	12	9	19.15674196	DAVEY	15.60027379	Established	0	TRUE	Adult	FALSE	0	1
292	0	37	1	DecFeb	2011	7.323750856	Cycling	FALSE	A02	12	9	19.15674196	DAVEY	15.60027379	Established	0	TRUE	Adult	FALSE	0	0
315	0	37	1	DecFeb	2011	5.070499658	Cycling	FALSE	A02	12	9	19.15674196	DAVEY	15.60027379	Established	0	TRUE	YoungAdult	FALSE	0	0
377	0	37	1	DecFeb	2011	4.818617385	Cycling	FALSE	A02	12	9	19.15674196	DAVEY	15.60027379	Established	0	TRUE	YoungAdult	FALSE	0	0
383	0	37	1	DecFeb	2011	4.585900068	Cycling	FALSE	A02	12	9	19.15674196	DAVEY	15.60027379	Established	0	TRUE	YoungAdult	FALSE	0	0
92	0	38	2	DecFeb	2011	19.23750856	Cycling	FALSE	A02	12	9	19.23750856	DAVEY	15.68104038	Established	0	TRUE	Adult	FALSE	0	0
246	0	38	2	DecFeb	2011	9.603011636	Cycling	FALSE	A02	12	9	19.23750856	DAVEY	15.68104038	Established	0	TRUE	Adult	FALSE	0	0
248	1	38	2	DecFeb	2011	9.655030801	Cycling	FALSE	A02	12	9	19.23750856	DAVEY	15.68104038	Established	0	TRUE	Adult	FALSE	0	0
251	0	38	2	DecFeb	2011	9.359342916	Cycling	FALSE	A02	12	9	19.23750856	DAVEY	15.68104038	Established	0	TRUE	Adult	FALSE	0	0
284	0	38	2	DecFeb	2011	7.42642026	Infant	FALSE	A02	12	9	19.23750856	DAVEY	15.68104038	Established	0	TRUE	Adult	FALSE	0	1
292	0	38	2	DecFeb	2011	7.404517454	Cycling	FALSE	A02	12	9	19.23750856	DAVEY	15.68104038	Established	0	TRUE	Adult	FALSE	0	0
315	0	38	2	DecFeb	2011	5.151266256	Cycling	FALSE	A02	12	9	19.23750856	DAVEY	15.68104038	Established	0	TRUE	YoungAdult	FALSE	0	0
377	0	38	2	DecFeb	2011	4.899383984	Cycling	FALSE	A02	12	9	19.23750856	DAVEY	15.68104038	Established	0	TRUE	YoungAdult	FALSE	0	0
383	0	38	2	DecFeb	2011	4.666666667	Cycling	FALSE	A02	12	9	19.23750856	DAVEY	15.68104038	Established	0	TRUE	YoungAdult	FALSE	0	0
92	0	39	3	MarMay	2011	19.31827515	Cycling	FALSE	A02	12	9	19.31827515	DAVEY	15.76180698	Established	0	TRUE	Adult	FALSE	0	0
246	0	39	3	MarMay	2011	9.683778234	Cycling	FALSE	A02	12	9	19.31827515	DAVEY	15.76180698	Established	0	TRUE	Adult	FALSE	0	0
248	2	39	3	MarMay	2011	9.735797399	Cycling	FALSE	A02	12	9	19.31827515	DAVEY	15.76180698	Established	0	TRUE	Adult	FALSE	0	0
251	0	39	3	MarMay	2011	9.440109514	Cycling	FALSE	A02	12	9	19.31827515	DAVEY	15.76180698	Established	0	TRUE	Adult	FALSE	0	0
284	0	39	3	MarMay	2011	7.507186858	Infant	FALSE	A02	12	9	19.31827515	DAVEY	15.76180698	Established	0	TRUE	Adult	FALSE	0	1
292	0	39	3	MarMay	2011	7.485284052	Cycling	FALSE	A02	12	9	19.31827515	DAVEY	15.76180698	Established	0	TRUE	Adult	FALSE	0	0
315	0	39	3	MarMay	2011	5.232032854	Cycling	FALSE	A02	12	9	19.31827515	DAVEY	15.76180698	Established	0	TRUE	YoungAdult	FALSE	0	0
377	0	39	3	MarMay	2011	4.980150582	Cycling	FALSE	A02	12	9	19.31827515	DAVEY	15.76180698	Established	0	TRUE	YoungAdult	FALSE	0	0
383	0	39	3	MarMay	2011	4.747433265	Cycling	FALSE	A02	12	9	19.31827515	DAVEY	15.76180698	Established	0	TRUE	YoungAdult	FALSE	0	0
92	0	40	4	MarMay	2011	19.4017796	Cycling	FALSE	A02	12	9	19.4017796	DAVEY	15.84531143	Established	0	TRUE	Adult	FALSE	0	0
246	0	40	4	MarMay	2011	9.767282683	Cycling	FALSE	A02	12	9	19.4017796	DAVEY	15.84531143	Established	0	TRUE	Adult	FALSE	0	0
248	1	40	4	MarMay	2011	9.819301848	Cycling	FALSE	A02	12	9	19.4017796	DAVEY	15.84531143	Established	0	TRUE	Adult	FALSE	0	0
251	0	40	4	MarMay	2011	9.523613963	Cycling	FALSE	A02	12	9	19.4017796	DAVEY	15.84531143	Established	0	TRUE	Adult	FALSE	0	0
284	0	40	4	MarMay	2011	7.590691307	Infant	FALSE	A02	12	9	19.4017796	DAVEY	15.84531143	Established	0	TRUE	Adult	FALSE	0	1
292	0	40	4	MarMay	2011	7.568788501	Cycling	FALSE	A02	12	9	19.4017796	DAVEY	15.84531143	Established	0	TRUE	Adult	FALSE	0	0
315	0	40	4	MarMay	2011	5.315537303	Cycling	FALSE	A02	12	9	19.4017796	DAVEY	15.84531143	Established	0	TRUE	YoungAdult	FALSE	0	0
377	0	40	4	MarMay	2011	5.063655031	Cycling	FALSE	A02	12	9	19.4017796	DAVEY	15.84531143	Established	0	TRUE	YoungAdult	FALSE	0	0
383	0	40	4	MarMay	2011	4.830937714	Cycling	FALSE	A02	12	9	19.4017796	DAVEY	15.84531143	Established	0	TRUE	YoungAdult	FALSE	0	0
92	0	41	5	MarMay	2011	19.48528405	Cycling	FALSE	A02	12	9	19.48528405	DAVEY	15.92881588	Established	0	TRUE	Adult	FALSE	0	0
246	0	41	5	MarMay	2011	9.850787132	Cycling	FALSE	A02	12	9	19.48528405	DAVEY	15.92881588	Established	0	TRUE	Adult	FALSE	0	0
248	0	41	5	MarMay	2011	9.902806297	Cycling	FALSE	A02	12	9	19.48528405	DAVEY	15.92881588	Established	0	TRUE	Adult	FALSE	0	0
251	0	41	5	MarMay	2011	9.607118412	Cycling	FALSE	A02	12	9	19.48528405	DAVEY	15.92881588	Established	0	TRUE	Adult	FALSE	0	0
284	1	41	5	MarMay	2011	7.674195756	Infant	FALSE	A02	12	9	19.48528405	DAVEY	15.92881588	Established	0	TRUE	Adult	FALSE	0	1
292	0	41	5	MarMay	2011	7.65229295	Cycling	FALSE	A02	12	9	19.48528405	DAVEY	15.92881588	Established	0	TRUE	Adult	FALSE	0	0
315	0	41	5	MarMay	2011	5.399041752	Cycling	FALSE	A02	12	9	19.48528405	DAVEY	15.92881588	Established	0	TRUE	YoungAdult	FALSE	0	0
377	0	41	5	MarMay	2011	5.14715948	Cycling	FALSE	A02	12	9	19.48528405	DAVEY	15.92881588	Established	0	TRUE	YoungAdult	FALSE	0	0
383	0	41	5	MarMay	2011	4.914442163	Cycling	FALSE	A02	12	9	19.48528405	DAVEY	15.92881588	Established	0	TRUE	YoungAdult	FALSE	0	0
92	0	42	6	JunAug	2011	19.5687885	Cycling	FALSE	A02	12	9	19.5687885	DAVEY	16.01232033	Established	0	TRUE	Adult	FALSE	0	0
246	0	42	6	JunAug	2011	9.934291581	Cycling	FALSE	A02	12	9	19.5687885	DAVEY	16.01232033	Established	0	TRUE	Adult	FALSE	0	0
248	0	42	6	JunAug	2011	9.986310746	Cycling	FALSE	A02	12	9	19.5687885	DAVEY	16.01232033	Established	0	TRUE	Adult	FALSE	0	0
251	0	42	6	JunAug	2011	9.690622861	Cycling	FALSE	A02	12	9	19.5687885	DAVEY	16.01232033	Established	0	TRUE	Adult	FALSE	0	0
284	0	42	6	JunAug	2011	7.757700205	Cycling	FALSE	A02	12	9	19.5687885	DAVEY	16.01232033	Established	0	TRUE	Adult	FALSE	0	0
292	0	42	6	JunAug	2011	7.735797399	Cycling	FALSE	A02	12	9	19.5687885	DAVEY	16.01232033	Established	0	TRUE	Adult	FALSE	0	0
315	0	42	6	JunAug	2011	5.482546201	Cycling	FALSE	A02	12	9	19.5687885	DAVEY	16.01232033	Established	0	TRUE	YoungAdult	FALSE	0	0
377	0	42	6	JunAug	2011	5.230663929	Cycling	FALSE	A02	12	9	19.5687885	DAVEY	16.01232033	Established	0	TRUE	YoungAdult	FALSE	0	0
383	0	42	6	JunAug	2011	4.997946612	Cycling	FALSE	A02	12	9	19.5687885	DAVEY	16.01232033	Established	0	TRUE	YoungAdult	FALSE	0	0
92	0	43	7	JunAug	2011	19.65229295	Cycling	FALSE	A02	12	9	19.65229295	DAVEY	16.09582478	Established	0	TRUE	Adult	FALSE	0	0
246	0	43	7	JunAug	2011	10.01779603	Cycling	FALSE	A02	12	9	19.65229295	DAVEY	16.09582478	Established	0	TRUE	Adult	FALSE	0	0
248	0	43	7	JunAug	2011	10.0698152	Cycling	FALSE	A02	12	9	19.65229295	DAVEY	16.09582478	Established	0	TRUE	Adult	FALSE	0	0
251	0	43	7	JunAug	2011	9.77412731	Cycling	FALSE	A02	12	9	19.65229295	DAVEY	16.09582478	Established	0	TRUE	Adult	FALSE	0	0
284	0	43	7	JunAug	2011	7.841204654	Cycling	FALSE	A02	12	9	19.65229295	DAVEY	16.09582478	Established	0	TRUE	Adult	FALSE	0	0
292	0	43	7	JunAug	2011	7.819301848	Cycling	FALSE	A02	12	9	19.65229295	DAVEY	16.09582478	Established	0	TRUE	Adult	FALSE	0	0
315	0	43	7	JunAug	2011	5.56605065	Cycling	FALSE	A02	12	9	19.65229295	DAVEY	16.09582478	Established	0	TRUE	YoungAdult	FALSE	0	0
377	0	43	7	JunAug	2011	5.314168378	Cycling	FALSE	A02	12	9	19.65229295	DAVEY	16.09582478	Established	0	TRUE	YoungAdult	FALSE	0	0
383	0	43	7	JunAug	2011	5.081451061	Cycling	FALSE	A02	12	9	19.65229295	DAVEY	16.09582478	Established	0	TRUE	YoungAdult	FALSE	0	0
92	0	44	8	JunAug	2011	19.73716632	Cycling	FALSE	A02	12	9	19.73716632	DAVEY	16.18069815	Established	0	TRUE	Adult	FALSE	0	0
246	1	44	8	JunAug	2011	10.1026694	Cycling	FALSE	A02	12	9	19.73716632	DAVEY	16.18069815	Established	0	TRUE	Adult	FALSE	0	0
248	1	44	8	JunAug	2011	10.15468857	Cycling	FALSE	A02	12	9	19.73716632	DAVEY	16.18069815	Established	0	TRUE	Adult	FALSE	0	0
251	0	44	8	JunAug	2011	9.859000684	Cycling	FALSE	A02	12	9	19.73716632	DAVEY	16.18069815	Established	0	TRUE	Adult	FALSE	0	0
284	0	44	8	JunAug	2011	7.926078029	Cycling	FALSE	A02	12	9	19.73716632	DAVEY	16.18069815	Established	0	TRUE	Adult	FALSE	0	0
292	0	44	8	JunAug	2011	7.904175222	Cycling	FALSE	A02	12	9	19.73716632	DAVEY	16.18069815	Established	0	TRUE	Adult	FALSE	0	0
315	0	44	8	JunAug	2011	5.650924025	Cycling	FALSE	A02	12	9	19.73716632	DAVEY	16.18069815	Established	0	TRUE	YoungAdult	FALSE	0	0
377	0	44	8	JunAug	2011	5.399041752	Cycling	FALSE	A02	12	9	19.73716632	DAVEY	16.18069815	Established	0	TRUE	YoungAdult	FALSE	0	0
383	0	44	8	JunAug	2011	5.166324435	Cycling	FALSE	A02	12	9	19.73716632	DAVEY	16.18069815	Established	0	TRUE	YoungAdult	FALSE	0	0
92	0	45	9	SepNov	2011	19.82067077	Cycling	FALSE	A02	12	9	19.82067077	DAVEY	16.2642026	Established	0	TRUE	Adult	FALSE	0	0
246	0	45	9	SepNov	2011	10.18617385	Cycling	FALSE	A02	12	9	19.82067077	DAVEY	16.2642026	Established	0	TRUE	Adult	FALSE	0	0
248	0	45	9	SepNov	2011	10.23819302	Cycling	FALSE	A02	12	9	19.82067077	DAVEY	16.2642026	Established	0	TRUE	Adult	FALSE	0	0
251	0	45	9	SepNov	2011	9.942505133	Cycling	FALSE	A02	12	9	19.82067077	DAVEY	16.2642026	Established	0	TRUE	Adult	FALSE	0	0
284	0	45	9	SepNov	2011	8.009582478	Cycling	FALSE	A02	12	9	19.82067077	DAVEY	16.2642026	Established	0	TRUE	Adult	FALSE	0	0
292	0	45	9	SepNov	2011	7.987679671	Cycling	FALSE	A02	12	9	19.82067077	DAVEY	16.2642026	Established	0	TRUE	Adult	FALSE	0	0
315	1	45	9	SepNov	2011	5.734428474	Cycling	FALSE	A02	12	9	19.82067077	DAVEY	16.2642026	Established	0	TRUE	YoungAdult	FALSE	0	0
377	0	45	9	SepNov	2011	5.482546201	Cycling	FALSE	A02	12	9	19.82067077	DAVEY	16.2642026	Established	0	TRUE	YoungAdult	FALSE	0	0
383	0	45	9	SepNov	2011	5.249828884	Cycling	FALSE	A02	12	9	19.82067077	DAVEY	16.2642026	Established	0	TRUE	YoungAdult	FALSE	0	0
92	0	46	10	SepNov	2011	19.90417522	Cycling	FALSE	A02	12	9	19.90417522	DAVEY	16.34770705	Established	0	TRUE	Adult	FALSE	0	0
246	0	46	10	SepNov	2011	10.2696783	Cycling	FALSE	A02	12	9	19.90417522	DAVEY	16.34770705	Established	0	TRUE	Adult	FALSE	0	0
248	2	46	10	SepNov	2011	10.32169747	Cycling	FALSE	A02	12	9	19.90417522	DAVEY	16.34770705	Established	0	TRUE	Adult	FALSE	0	0
251	0	46	10	SepNov	2011	10.02600958	Cycling	FALSE	A02	12	9	19.90417522	DAVEY	16.34770705	Established	0	TRUE	Adult	FALSE	0	0
284	0	46	10	SepNov	2011	8.093086927	Cycling	FALSE	A02	12	9	19.90417522	DAVEY	16.34770705	Established	0	TRUE	Adult	FALSE	0	0
292	0	46	10	SepNov	2011	8.07118412	Cycling	FALSE	A02	12	9	19.90417522	DAVEY	16.34770705	Established	0	TRUE	Adult	FALSE	0	0
315	0	46	10	SepNov	2011	5.817932923	Cycling	FALSE	A02	12	9	19.90417522	DAVEY	16.34770705	Established	0	TRUE	YoungAdult	FALSE	0	0
377	0	46	10	SepNov	2011	5.56605065	Cycling	FALSE	A02	12	9	19.90417522	DAVEY	16.34770705	Established	0	TRUE	YoungAdult	FALSE	0	0
383	0	46	10	SepNov	2011	5.333333333	Cycling	FALSE	A02	12	9	19.90417522	DAVEY	16.34770705	Established	0	TRUE	YoungAdult	FALSE	0	0
92	0	47	11	SepNov	2011	19.98767967	Cycling	FALSE	A02	12	9	19.98767967	DAVEY	16.4312115	Established	0	TRUE	Adult	FALSE	0	0
246	0	47	11	SepNov	2011	10.35318275	Cycling	FALSE	A02	12	9	19.98767967	DAVEY	16.4312115	Established	0	TRUE	Adult	FALSE	0	0
248	0	47	11	SepNov	2011	10.40520192	Cycling	FALSE	A02	12	9	19.98767967	DAVEY	16.4312115	Established	0	TRUE	Adult	FALSE	0	0
251	0	47	11	SepNov	2011	10.10951403	Cycling	FALSE	A02	12	9	19.98767967	DAVEY	16.4312115	Established	0	TRUE	Adult	FALSE	0	0
284	0	47	11	SepNov	2011	8.176591376	Cycling	FALSE	A02	12	9	19.98767967	DAVEY	16.4312115	Established	0	TRUE	Adult	FALSE	0	0
292	0	47	11	SepNov	2011	8.154688569	Cycling	FALSE	A02	12	9	19.98767967	DAVEY	16.4312115	Established	0	TRUE	Adult	FALSE	0	0
315	0	47	11	SepNov	2011	5.901437372	Cycling	FALSE	A02	12	9	19.98767967	DAVEY	16.4312115	Established	0	TRUE	YoungAdult	FALSE	0	0
377	0	47	11	SepNov	2011	5.649555099	Cycling	FALSE	A02	12	9	19.98767967	DAVEY	16.4312115	Established	0	TRUE	YoungAdult	FALSE	0	0
383	0	47	11	SepNov	2011	5.416837782	Cycling	FALSE	A02	12	9	19.98767967	DAVEY	16.4312115	Established	0	TRUE	YoungAdult	FALSE	0	0
92	0	48	12	DecFeb	2011	20.07118412	Cycling	FALSE	A02	12	10	20.07118412	DAVEY	16.51471595	Established	0	TRUE	Adult	FALSE	0	0
246	0	48	12	DecFeb	2011	10.4366872	Cycling	FALSE	A02	12	10	20.07118412	DAVEY	16.51471595	Established	0	TRUE	Adult	FALSE	0	0
248	1	48	12	DecFeb	2011	10.48870637	Cycling	FALSE	A02	12	10	20.07118412	DAVEY	16.51471595	Established	0	TRUE	Adult	FALSE	0	0
251	1	48	12	DecFeb	2011	10.19301848	Cycling	FALSE	A02	12	10	20.07118412	DAVEY	16.51471595	Established	0	TRUE	Adult	FALSE	0	0
284	0	48	12	DecFeb	2011	8.260095825	Cycling	FALSE	A02	12	10	20.07118412	DAVEY	16.51471595	Established	0	TRUE	Adult	FALSE	0	0
292	0	48	12	DecFeb	2011	8.238193018	Cycling	FALSE	A02	12	10	20.07118412	DAVEY	16.51471595	Established	0	TRUE	Adult	FALSE	0	0
315	0	48	12	DecFeb	2011	5.984941821	Cycling	FALSE	A02	12	10	20.07118412	DAVEY	16.51471595	Established	0	TRUE	YoungAdult	FALSE	0	0
377	0	48	12	DecFeb	2011	5.733059548	Cycling	FALSE	A02	12	10	20.07118412	DAVEY	16.51471595	Established	0	TRUE	YoungAdult	FALSE	0	0
383	0	48	12	DecFeb	2011	5.500342231	Cycling	FALSE	A02	12	10	20.07118412	DAVEY	16.51471595	Established	0	TRUE	YoungAdult	FALSE	0	0
505	0	48	12	DecFeb	2011	2.518822724	Cycling	FALSE	A02	12	10	20.07118412	DAVEY	16.51471595	Established	0	TRUE	Adolescent	FALSE	0	0
92	0	49	1	DecFeb	2012	20.15605749	Cycling	FALSE	A02	12	10	20.15605749	DAVEY	16.59958932	Established	0	TRUE	Adult	FALSE	0	0
246	0	49	1	DecFeb	2012	10.52156057	Cycling	FALSE	A02	12	10	20.15605749	DAVEY	16.59958932	Established	0	TRUE	Adult	FALSE	0	0
248	0	49	1	DecFeb	2012	10.57357974	Cycling	FALSE	A02	12	10	20.15605749	DAVEY	16.59958932	Established	0	TRUE	Adult	FALSE	0	0
251	0	49	1	DecFeb	2012	10.27789185	Cycling	FALSE	A02	12	10	20.15605749	DAVEY	16.59958932	Established	0	TRUE	Adult	FALSE	0	0
284	0	49	1	DecFeb	2012	8.344969199	Cycling	FALSE	A02	12	10	20.15605749	DAVEY	16.59958932	Established	0	TRUE	Adult	FALSE	0	0
292	0	49	1	DecFeb	2012	8.323066393	Cycling	FALSE	A02	12	10	20.15605749	DAVEY	16.59958932	Established	0	TRUE	Adult	FALSE	0	0
315	0	49	1	DecFeb	2012	6.069815195	Cycling	FALSE	A02	12	10	20.15605749	DAVEY	16.59958932	Established	0	TRUE	YoungAdult	FALSE	0	0
377	0	49	1	DecFeb	2012	5.817932923	Cycling	FALSE	A02	12	10	20.15605749	DAVEY	16.59958932	Established	0	TRUE	YoungAdult	FALSE	0	0
383	0	49	1	DecFeb	2012	5.585215606	Cycling	FALSE	A02	12	10	20.15605749	DAVEY	16.59958932	Established	0	TRUE	YoungAdult	FALSE	0	0
505	0	49	1	DecFeb	2012	2.603696099	Cycling	FALSE	A02	12	10	20.15605749	DAVEY	16.59958932	Established	0	TRUE	Adolescent	FALSE	0	0
92	0	50	2	DecFeb	2012	20.23819302	Cycling	FALSE	A02	12	10	20.23819302	DAVEY	16.68172485	Established	0	TRUE	Adult	FALSE	0	0
246	0	50	2	DecFeb	2012	10.6036961	Cycling	FALSE	A02	12	10	20.23819302	DAVEY	16.68172485	Established	0	TRUE	Adult	FALSE	0	0
248	0	50	2	DecFeb	2012	10.65571526	Cycling	FALSE	A02	12	10	20.23819302	DAVEY	16.68172485	Established	0	TRUE	Adult	FALSE	0	0
251	0	50	2	DecFeb	2012	10.36002738	Cycling	FALSE	A02	12	10	20.23819302	DAVEY	16.68172485	Established	0	TRUE	Adult	FALSE	0	0
284	0	50	2	DecFeb	2012	8.427104723	Cycling	FALSE	A02	12	10	20.23819302	DAVEY	16.68172485	Established	0	TRUE	Adult	FALSE	0	0
292	0	50	2	DecFeb	2012	8.405201916	Cycling	FALSE	A02	12	10	20.23819302	DAVEY	16.68172485	Established	0	TRUE	Adult	FALSE	0	0
315	0	50	2	DecFeb	2012	6.151950719	Cycling	FALSE	A02	12	10	20.23819302	DAVEY	16.68172485	Established	0	TRUE	YoungAdult	FALSE	0	0
377	0	50	2	DecFeb	2012	5.900068446	Cycling	FALSE	A02	12	10	20.23819302	DAVEY	16.68172485	Established	0	TRUE	YoungAdult	FALSE	0	0
383	0	50	2	DecFeb	2012	5.667351129	Cycling	FALSE	A02	12	10	20.23819302	DAVEY	16.68172485	Established	0	TRUE	YoungAdult	FALSE	0	0
505	0	50	2	DecFeb	2012	2.685831622	Cycling	FALSE	A02	12	10	20.23819302	DAVEY	16.68172485	Established	0	TRUE	Adolescent	FALSE	0	0
92	0	51	3	MarMay	2012	20.32032854	Cycling	FALSE	A02	12	10	20.32032854	DAVEY	16.76386037	Established	0	TRUE	Adult	FALSE	0	0
246	0	51	3	MarMay	2012	10.68583162	Cycling	FALSE	A02	12	10	20.32032854	DAVEY	16.76386037	Established	0	TRUE	Adult	FALSE	0	0
248	0	51	3	MarMay	2012	10.73785079	Cycling	FALSE	A02	12	10	20.32032854	DAVEY	16.76386037	Established	0	TRUE	Adult	FALSE	0	0
251	0	51	3	MarMay	2012	10.4421629	Cycling	FALSE	A02	12	10	20.32032854	DAVEY	16.76386037	Established	0	TRUE	Adult	FALSE	0	0
284	0	51	3	MarMay	2012	8.509240246	Cycling	FALSE	A02	12	10	20.32032854	DAVEY	16.76386037	Established	0	TRUE	Adult	FALSE	0	0
292	0	51	3	MarMay	2012	8.48733744	Cycling	FALSE	A02	12	10	20.32032854	DAVEY	16.76386037	Established	0	TRUE	Adult	FALSE	0	0
315	0	51	3	MarMay	2012	6.234086242	Cycling	FALSE	A02	12	10	20.32032854	DAVEY	16.76386037	Established	0	TRUE	YoungAdult	FALSE	0	0
377	0	51	3	MarMay	2012	5.98220397	Cycling	FALSE	A02	12	10	20.32032854	DAVEY	16.76386037	Established	0	TRUE	YoungAdult	FALSE	0	0
383	0	51	3	MarMay	2012	5.749486653	Cycling	FALSE	A02	12	10	20.32032854	DAVEY	16.76386037	Established	0	TRUE	YoungAdult	FALSE	0	0
505	0	51	3	MarMay	2012	2.767967146	Cycling	FALSE	A02	12	10	20.32032854	DAVEY	16.76386037	Established	0	TRUE	Adolescent	FALSE	0	0
92	0	52	4	MarMay	2012	20.40383299	Cycling	FALSE	A02	12	10	20.40383299	DAVEY	16.84736482	Established	0	TRUE	Adult	FALSE	0	0
246	0	52	4	MarMay	2012	10.76933607	Cycling	FALSE	A02	12	10	20.40383299	DAVEY	16.84736482	Established	0	TRUE	Adult	FALSE	0	0
248	0	52	4	MarMay	2012	10.82135524	Cycling	FALSE	A02	12	10	20.40383299	DAVEY	16.84736482	Established	0	TRUE	Adult	FALSE	0	0
251	0	52	4	MarMay	2012	10.52566735	Cycling	FALSE	A02	12	10	20.40383299	DAVEY	16.84736482	Established	0	TRUE	Adult	FALSE	0	0
284	0	52	4	MarMay	2012	8.576317591	Cycling	FALSE	A02	12	10	20.40383299	DAVEY	16.84736482	Established	0	TRUE	Adult	FALSE	0	0
292	0	52	4	MarMay	2012	8.570841889	Cycling	FALSE	A02	12	10	20.40383299	DAVEY	16.84736482	Established	0	TRUE	Adult	FALSE	0	0
315	0	52	4	MarMay	2012	6.317590691	Cycling	FALSE	A02	12	10	20.40383299	DAVEY	16.84736482	Established	0	TRUE	YoungAdult	FALSE	0	0
377	0	52	4	MarMay	2012	6.065708419	Cycling	FALSE	A02	12	10	20.40383299	DAVEY	16.84736482	Established	0	TRUE	YoungAdult	FALSE	0	0
383	0	52	4	MarMay	2012	5.832991102	Cycling	FALSE	A02	12	10	20.40383299	DAVEY	16.84736482	Established	0	TRUE	YoungAdult	FALSE	0	0
505	0	52	4	MarMay	2012	2.851471595	Cycling	FALSE	A02	12	10	20.40383299	DAVEY	16.84736482	Established	0	TRUE	Adolescent	FALSE	0	0
92	0	53	5	MarMay	2012	20.48733744	Cycling	FALSE	A02	11	9	20.48733744	DAVEY	16.93086927	Established	0	TRUE	Adult	FALSE	0	0
246	0	53	5	MarMay	2012	10.85284052	Cycling	FALSE	A02	11	9	20.48733744	DAVEY	16.93086927	Established	0	TRUE	Adult	FALSE	0	0
248	0	53	5	MarMay	2012	10.90485969	Cycling	FALSE	A02	11	9	20.48733744	DAVEY	16.93086927	Established	0	TRUE	Adult	FALSE	0	0
251	0	53	5	MarMay	2012	10.6091718	Cycling	FALSE	A02	11	9	20.48733744	DAVEY	16.93086927	Established	0	TRUE	Adult	FALSE	0	0
292	0	53	5	MarMay	2012	8.654346338	Cycling	FALSE	A02	11	9	20.48733744	DAVEY	16.93086927	Established	0	TRUE	Adult	FALSE	0	0
315	0	53	5	MarMay	2012	6.40109514	Cycling	FALSE	A02	11	9	20.48733744	DAVEY	16.93086927	Established	0	TRUE	YoungAdult	FALSE	0	0
377	0	53	5	MarMay	2012	6.149212868	Cycling	FALSE	A02	11	9	20.48733744	DAVEY	16.93086927	Established	0	TRUE	YoungAdult	FALSE	0	0
383	0	53	5	MarMay	2012	5.916495551	Cycling	FALSE	A02	11	9	20.48733744	DAVEY	16.93086927	Established	0	TRUE	YoungAdult	FALSE	0	0
505	0	53	5	MarMay	2012	2.934976044	Cycling	FALSE	A02	11	9	20.48733744	DAVEY	16.93086927	Established	0	TRUE	Adolescent	FALSE	0	0
92	0	54	6	JunAug	2012	20.57084189	Cycling	FALSE	A02	11	9	20.57084189	DAVEY	17.01437372	Established	0	TRUE	Adult	FALSE	0	0
246	0	54	6	JunAug	2012	10.93634497	Cycling	FALSE	A02	11	9	20.57084189	DAVEY	17.01437372	Established	0	TRUE	Adult	FALSE	0	0
248	0	54	6	JunAug	2012	10.98836413	Cycling	FALSE	A02	11	9	20.57084189	DAVEY	17.01437372	Established	0	TRUE	Adult	FALSE	0	0
251	0	54	6	JunAug	2012	10.69267625	Cycling	FALSE	A02	11	9	20.57084189	DAVEY	17.01437372	Established	0	TRUE	Adult	FALSE	0	0
292	0	54	6	JunAug	2012	8.737850787	Cycling	FALSE	A02	11	9	20.57084189	DAVEY	17.01437372	Established	0	TRUE	Adult	FALSE	0	0
315	0	54	6	JunAug	2012	6.484599589	Cycling	FALSE	A02	11	9	20.57084189	DAVEY	17.01437372	Established	0	TRUE	YoungAdult	FALSE	0	0
377	0	54	6	JunAug	2012	6.232717317	Cycling	FALSE	A02	11	9	20.57084189	DAVEY	17.01437372	Established	0	TRUE	YoungAdult	FALSE	0	0
383	0	54	6	JunAug	2012	6	Cycling	FALSE	A02	11	9	20.57084189	DAVEY	17.01437372	Established	0	TRUE	YoungAdult	FALSE	0	0
505	0	54	6	JunAug	2012	3.018480493	Cycling	FALSE	A02	11	9	20.57084189	DAVEY	17.01437372	Established	0	TRUE	Adolescent	FALSE	0	0
92	0	55	7	JunAug	2012	20.65434634	Cycling	FALSE	A02	11	9	20.65434634	DAVEY	17.09787817	Established	0	TRUE	Adult	FALSE	0	0
246	0	55	7	JunAug	2012	11.01984942	Cycling	FALSE	A02	11	9	20.65434634	DAVEY	17.09787817	Established	0	TRUE	Adult	FALSE	0	0
248	0	55	7	JunAug	2012	11.07186858	Cycling	FALSE	A02	11	9	20.65434634	DAVEY	17.09787817	Established	0	TRUE	Adult	FALSE	0	0
251	0	55	7	JunAug	2012	10.7761807	Cycling	FALSE	A02	11	9	20.65434634	DAVEY	17.09787817	Established	0	TRUE	Adult	FALSE	0	0
292	0	55	7	JunAug	2012	8.821355236	Cycling	FALSE	A02	11	9	20.65434634	DAVEY	17.09787817	Established	0	TRUE	Adult	FALSE	0	0
315	0	55	7	JunAug	2012	6.568104038	Cycling	FALSE	A02	11	9	20.65434634	DAVEY	17.09787817	Established	0	TRUE	YoungAdult	FALSE	0	0
377	2	55	7	JunAug	2012	6.316221766	Cycling	FALSE	A02	11	9	20.65434634	DAVEY	17.09787817	Established	0	TRUE	YoungAdult	FALSE	0	0
383	0	55	7	JunAug	2012	6.083504449	Cycling	FALSE	A02	11	9	20.65434634	DAVEY	17.09787817	Established	0	TRUE	YoungAdult	FALSE	0	0
505	0	55	7	JunAug	2012	3.101984942	Cycling	FALSE	A02	11	9	20.65434634	DAVEY	17.09787817	Established	0	TRUE	Adolescent	FALSE	0	0
92	1	56	8	JunAug	2012	20.73921971	Cycling	FALSE	A02	8	7	20.73921971	DAVEY	17.18275154	Established	0	TRUE	Adult	FALSE	0	0
246	0	56	8	JunAug	2012	11.10472279	Cycling	FALSE	A02	8	7	20.73921971	DAVEY	17.18275154	Established	0	TRUE	Adult	FALSE	0	0
248	0	56	8	JunAug	2012	11.15674196	Cycling	FALSE	A02	8	7	20.73921971	DAVEY	17.18275154	Established	0	TRUE	Adult	FALSE	0	0
251	1	56	8	JunAug	2012	10.86105407	Cycling	FALSE	A02	8	7	20.73921971	DAVEY	17.18275154	Established	0	TRUE	Adult	FALSE	0	0
292	0	56	8	JunAug	2012	8.906228611	Cycling	FALSE	A02	8	7	20.73921971	DAVEY	17.18275154	Established	0	TRUE	Adult	FALSE	0	0
315	0	56	8	JunAug	2012	6.652977413	Cycling	FALSE	A02	8	7	20.73921971	DAVEY	17.18275154	Established	0	TRUE	YoungAdult	FALSE	0	0
383	0	56	8	JunAug	2012	6.168377823	Cycling	FALSE	A02	8	7	20.73921971	DAVEY	17.18275154	Established	0	TRUE	YoungAdult	FALSE	0	0
92	0	57	9	SepNov	2012	20.82272416	Cycling	FALSE	A02	8	7	20.82272416	DAVEY	17.26625599	Established	0	TRUE	Adult	FALSE	0	0
246	0	57	9	SepNov	2012	11.18822724	Cycling	FALSE	A02	8	7	20.82272416	DAVEY	17.26625599	Established	0	TRUE	Adult	FALSE	0	0
248	0	57	9	SepNov	2012	11.24024641	Cycling	FALSE	A02	8	7	20.82272416	DAVEY	17.26625599	Established	0	TRUE	Adult	FALSE	0	0
251	0	57	9	SepNov	2012	10.94455852	Cycling	FALSE	A02	8	7	20.82272416	DAVEY	17.26625599	Established	0	TRUE	Adult	FALSE	0	0
292	0	57	9	SepNov	2012	8.98973306	Cycling	FALSE	A02	8	7	20.82272416	DAVEY	17.26625599	Established	0	TRUE	Adult	FALSE	0	0
315	0	57	9	SepNov	2012	6.736481862	Cycling	FALSE	A02	8	7	20.82272416	DAVEY	17.26625599	Established	0	TRUE	YoungAdult	FALSE	0	0
383	0	57	9	SepNov	2012	6.251882272	Cycling	FALSE	A02	8	7	20.82272416	DAVEY	17.26625599	Established	0	TRUE	YoungAdult	FALSE	0	0
92	0	58	10	SepNov	2012	20.90622861	Cycling	FALSE	A02	8	7	20.90622861	DAVEY	17.34976044	Established	0	TRUE	Adult	FALSE	0	0
246	0	58	10	SepNov	2012	11.27173169	Cycling	FALSE	A02	8	7	20.90622861	DAVEY	17.34976044	Established	0	TRUE	Adult	FALSE	0	0
248	0	58	10	SepNov	2012	11.32375086	Cycling	FALSE	A02	8	7	20.90622861	DAVEY	17.34976044	Established	0	TRUE	Adult	FALSE	0	0
251	0	58	10	SepNov	2012	11.02806297	Cycling	FALSE	A02	8	7	20.90622861	DAVEY	17.34976044	Established	0	TRUE	Adult	FALSE	0	0
292	0	58	10	SepNov	2012	9.073237509	Cycling	FALSE	A02	8	7	20.90622861	DAVEY	17.34976044	Established	0	TRUE	Adult	FALSE	0	0
315	0	58	10	SepNov	2012	6.819986311	Cycling	FALSE	A02	8	7	20.90622861	DAVEY	17.34976044	Established	0	TRUE	YoungAdult	FALSE	0	0
383	0	58	10	SepNov	2012	6.335386721	Cycling	FALSE	A02	8	7	20.90622861	DAVEY	17.34976044	Established	0	TRUE	YoungAdult	FALSE	0	0
92	0	59	11	SepNov	2012	20.98973306	Cycling	FALSE	A02	8	7	20.98973306	DAVEY	17.43326489	Established	0	TRUE	Adult	FALSE	0	0
246	0	59	11	SepNov	2012	11.35523614	Cycling	FALSE	A02	8	7	20.98973306	DAVEY	17.43326489	Established	0	TRUE	Adult	FALSE	0	0
248	0	59	11	SepNov	2012	11.4072553	Cycling	FALSE	A02	8	7	20.98973306	DAVEY	17.43326489	Established	0	TRUE	Adult	FALSE	0	0
251	0	59	11	SepNov	2012	11.11156742	Cycling	FALSE	A02	8	7	20.98973306	DAVEY	17.43326489	Established	0	TRUE	Adult	FALSE	0	0
292	0	59	11	SepNov	2012	9.156741958	Cycling	FALSE	A02	8	7	20.98973306	DAVEY	17.43326489	Established	0	TRUE	Adult	FALSE	0	0
315	0	59	11	SepNov	2012	6.90349076	Cycling	FALSE	A02	8	7	20.98973306	DAVEY	17.43326489	Established	0	TRUE	YoungAdult	FALSE	0	0
383	0	59	11	SepNov	2012	6.41889117	Cycling	FALSE	A02	8	7	20.98973306	DAVEY	17.43326489	Established	0	TRUE	YoungAdult	FALSE	0	0
92	0	1	1	DecFeb	2008	16.15605749	Cycling	FALSE	A03	17	9	16.15605749	BOB	14.85557837	Established	0	TRUE	Adult	FALSE	0	0
200	0	1	1	DecFeb	2008	9.505817933	Cycling	FALSE	A03	17	9	16.15605749	BOB	14.85557837	Established	0	TRUE	Adult	FALSE	0	0
201	0	1	1	DecFeb	2008	9.00752909	Cycling	FALSE	A03	17	9	16.15605749	BOB	14.85557837	Established	0	TRUE	Adult	FALSE	0	0
202	0	1	1	DecFeb	2008	8.985626283	Infant	FALSE	A03	17	9	16.15605749	BOB	14.85557837	Established	0	TRUE	Adult	FALSE	0	1
204	0	1	1	DecFeb	2008	9.401779603	Cycling	FALSE	A03	17	9	16.15605749	BOB	14.85557837	Established	0	TRUE	Adult	FALSE	0	0
205	1	1	1	DecFeb	2008	9.49486653	Cycling	FALSE	A03	17	9	16.15605749	BOB	14.85557837	Established	0	TRUE	Adult	FALSE	0	0
207	0	1	1	DecFeb	2008	9.056810404	Infant	FALSE	A03	17	9	16.15605749	BOB	14.85557837	Established	0	TRUE	Adult	FALSE	0	1
209	0	1	1	DecFeb	2008	9.081451061	Cycling	FALSE	A03	17	9	16.15605749	BOB	14.85557837	Established	0	TRUE	Adult	FALSE	0	0
210	0	1	1	DecFeb	2008	9.522245038	Infant	FALSE	A03	17	9	16.15605749	BOB	14.85557837	Established	0	TRUE	Adult	FALSE	0	1
200	0	2	2	DecFeb	2008	9.587953457	Cycling	FALSE	A03	15	8	9.604380561	BOB	14.93771389	Established	0	TRUE	Adult	FALSE	0	0
201	0	2	2	DecFeb	2008	9.089664613	Cycling	FALSE	A03	15	8	9.604380561	BOB	14.93771389	Established	0	TRUE	Adult	FALSE	0	0
202	0	2	2	DecFeb	2008	9.067761807	Infant	FALSE	A03	15	8	9.604380561	BOB	14.93771389	Established	0	TRUE	Adult	FALSE	0	1
204	0	2	2	DecFeb	2008	9.483915127	Cycling	FALSE	A03	15	8	9.604380561	BOB	14.93771389	Established	0	TRUE	Adult	FALSE	0	0
205	0	2	2	DecFeb	2008	9.577002053	Cycling	FALSE	A03	15	8	9.604380561	BOB	14.93771389	Established	0	TRUE	Adult	FALSE	0	0
207	0	2	2	DecFeb	2008	9.138945927	Infant	FALSE	A03	15	8	9.604380561	BOB	14.93771389	Established	0	TRUE	Adult	FALSE	0	1
209	0	2	2	DecFeb	2008	9.163586585	Cycling	FALSE	A03	15	8	9.604380561	BOB	14.93771389	Established	0	TRUE	Adult	FALSE	0	0
210	0	2	2	DecFeb	2008	9.604380561	Infant	FALSE	A03	15	8	9.604380561	BOB	14.93771389	Established	0	TRUE	Adult	FALSE	0	1
200	0	3	3	MarMay	2008	9.67008898	Cycling	FALSE	A03	15	8	9.686516085	BOB	15.01984942	Established	0	TRUE	Adult	FALSE	0	0
201	0	3	3	MarMay	2008	9.171800137	Cycling	FALSE	A03	15	8	9.686516085	BOB	15.01984942	Established	0	TRUE	Adult	FALSE	0	0
202	0	3	3	MarMay	2008	9.149897331	Infant	FALSE	A03	15	8	9.686516085	BOB	15.01984942	Established	0	TRUE	Adult	FALSE	0	1
204	0	3	3	MarMay	2008	9.56605065	Cycling	FALSE	A03	15	8	9.686516085	BOB	15.01984942	Established	0	TRUE	Adult	FALSE	0	0
205	0	3	3	MarMay	2008	9.659137577	Cycling	FALSE	A03	15	8	9.686516085	BOB	15.01984942	Established	0	TRUE	Adult	FALSE	0	0
207	0	3	3	MarMay	2008	9.221081451	Infant	FALSE	A03	15	8	9.686516085	BOB	15.01984942	Established	0	TRUE	Adult	FALSE	0	1
209	0	3	3	MarMay	2008	9.245722108	Cycling	TRUE	A03	15	8	9.686516085	BOB	15.01984942	Established	0	TRUE	Adult	TRUE	0	0
210	0	3	3	MarMay	2008	9.686516085	Infant	FALSE	A03	15	8	9.686516085	BOB	15.01984942	Established	0	TRUE	Adult	FALSE	0	1
200	0	4	4	MarMay	2008	9.753593429	Cycling	FALSE	A03	15	8	9.770020534	BOB	15.10335387	Established	0	TRUE	Adult	FALSE	0	0
201	0	4	4	MarMay	2008	9.255304586	Cycling	FALSE	A03	15	8	9.770020534	BOB	15.10335387	Established	0	TRUE	Adult	FALSE	0	0
202	0	4	4	MarMay	2008	9.23340178	Infant	FALSE	A03	15	8	9.770020534	BOB	15.10335387	Established	0	TRUE	Adult	FALSE	0	1
204	0	4	4	MarMay	2008	9.649555099	Cycling	FALSE	A03	15	8	9.770020534	BOB	15.10335387	Established	0	TRUE	Adult	FALSE	0	0
205	0	4	4	MarMay	2008	9.742642026	Cycling	FALSE	A03	15	8	9.770020534	BOB	15.10335387	Established	0	TRUE	Adult	FALSE	0	0
207	0	4	4	MarMay	2008	9.3045859	Infant	FALSE	A03	15	8	9.770020534	BOB	15.10335387	Established	0	TRUE	Adult	FALSE	0	1
209	0	4	4	MarMay	2008	9.329226557	Pregnant	TRUE	A03	15	8	9.770020534	BOB	15.10335387	Established	0	TRUE	Adult	FALSE	1	0
210	0	4	4	MarMay	2008	9.770020534	Infant	FALSE	A03	15	8	9.770020534	BOB	15.10335387	Established	0	TRUE	Adult	FALSE	0	1
200	0	5	5	MarMay	2008	9.837097878	Cycling	FALSE	A03	15	8	9.853524983	BOB	15.18685832	Established	0	TRUE	Adult	FALSE	0	0
201	0	5	5	MarMay	2008	9.338809035	Cycling	FALSE	A03	15	8	9.853524983	BOB	15.18685832	Established	0	TRUE	Adult	FALSE	0	0
202	0	5	5	MarMay	2008	9.316906229	Infant	FALSE	A03	15	8	9.853524983	BOB	15.18685832	Established	0	TRUE	Adult	FALSE	0	1
204	0	5	5	MarMay	2008	9.733059548	Cycling	FALSE	A03	15	8	9.853524983	BOB	15.18685832	Established	0	TRUE	Adult	FALSE	0	0
205	0	5	5	MarMay	2008	9.826146475	Cycling	TRUE	A03	15	8	9.853524983	BOB	15.18685832	Established	0	TRUE	Adult	TRUE	0	0
207	1	5	5	MarMay	2008	9.388090349	Infant	FALSE	A03	15	8	9.853524983	BOB	15.18685832	Established	0	TRUE	Adult	FALSE	0	1
209	0	5	5	MarMay	2008	9.412731006	Pregnant	TRUE	A03	15	8	9.853524983	BOB	15.18685832	Established	0	TRUE	Adult	FALSE	1	0
210	0	5	5	MarMay	2008	9.853524983	Infant	TRUE	A03	15	8	9.853524983	BOB	15.18685832	Established	0	TRUE	Adult	TRUE	0	1
200	0	6	6	JunAug	2008	9.920602327	Cycling	FALSE	A03	15	8	9.937029432	BOB	15.27036277	Established	0	TRUE	Adult	FALSE	0	0
201	0	6	6	JunAug	2008	9.422313484	Cycling	FALSE	A03	15	8	9.937029432	BOB	15.27036277	Established	0	TRUE	Adult	FALSE	0	0
202	0	6	6	JunAug	2008	9.400410678	Infant	FALSE	A03	15	8	9.937029432	BOB	15.27036277	Established	0	TRUE	Adult	FALSE	0	1
204	0	6	6	JunAug	2008	9.816563997	Cycling	FALSE	A03	15	8	9.937029432	BOB	15.27036277	Established	0	TRUE	Adult	FALSE	0	0
205	0	6	6	JunAug	2008	9.909650924	Pregnant	TRUE	A03	15	8	9.937029432	BOB	15.27036277	Established	0	TRUE	Adult	FALSE	1	0
207	0	6	6	JunAug	2008	9.471594798	Infant	FALSE	A03	15	8	9.937029432	BOB	15.27036277	Established	0	TRUE	Adult	FALSE	0	1
209	0	6	6	JunAug	2008	9.496235455	Pregnant	TRUE	A03	15	8	9.937029432	BOB	15.27036277	Established	0	TRUE	Adult	FALSE	1	0
210	0	6	6	JunAug	2008	9.937029432	Pregnant	TRUE	A03	15	8	9.937029432	BOB	15.27036277	Established	0	TRUE	Adult	FALSE	1	1
200	0	7	7	JunAug	2008	10.00410678	Cycling	FALSE	A03	15	8	10.02053388	BOB	15.35386721	Established	0	TRUE	Adult	FALSE	0	0
201	0	7	7	JunAug	2008	9.505817933	Cycling	FALSE	A03	15	8	10.02053388	BOB	15.35386721	Established	0	TRUE	Adult	FALSE	0	0
202	0	7	7	JunAug	2008	9.483915127	Infant	FALSE	A03	15	8	10.02053388	BOB	15.35386721	Established	0	TRUE	Adult	FALSE	0	1
204	0	7	7	JunAug	2008	9.900068446	Cycling	FALSE	A03	15	8	10.02053388	BOB	15.35386721	Established	0	TRUE	Adult	FALSE	0	0
205	0	7	7	JunAug	2008	9.993155373	Pregnant	TRUE	A03	15	8	10.02053388	BOB	15.35386721	Established	0	TRUE	Adult	FALSE	1	0
207	0	7	7	JunAug	2008	9.555099247	Infant	FALSE	A03	15	8	10.02053388	BOB	15.35386721	Established	0	TRUE	Adult	FALSE	0	1
209	0	7	7	JunAug	2008	9.579739904	Pregnant	TRUE	A03	15	8	10.02053388	BOB	15.35386721	Established	0	TRUE	Adult	FALSE	1	0
210	0	7	7	JunAug	2008	10.02053388	Pregnant	TRUE	A03	15	8	10.02053388	BOB	15.35386721	Established	0	TRUE	Adult	FALSE	1	1
200	0	8	8	JunAug	2008	10.08898015	Cycling	FALSE	A03	15	8	10.10540726	BOB	15.43874059	Established	0	TRUE	Adult	FALSE	0	0
201	0	8	8	JunAug	2008	9.590691307	Cycling	FALSE	A03	15	8	10.10540726	BOB	15.43874059	Established	0	TRUE	Adult	FALSE	0	0
202	0	8	8	JunAug	2008	9.568788501	Infant	FALSE	A03	15	8	10.10540726	BOB	15.43874059	Established	0	TRUE	Adult	FALSE	0	1
204	0	8	8	JunAug	2008	9.984941821	Cycling	FALSE	A03	15	8	10.10540726	BOB	15.43874059	Established	0	TRUE	Adult	FALSE	0	0
205	0	8	8	JunAug	2008	10.07802875	Pregnant	TRUE	A03	15	8	10.10540726	BOB	15.43874059	Established	0	TRUE	Adult	FALSE	1	0
207	0	8	8	JunAug	2008	9.639972621	Infant	FALSE	A03	15	8	10.10540726	BOB	15.43874059	Established	0	TRUE	Adult	FALSE	0	1
209	0	8	8	JunAug	2008	9.664613279	Pregnant	TRUE	A03	15	8	10.10540726	BOB	15.43874059	Established	0	TRUE	Adult	FALSE	1	0
210	0	8	8	JunAug	2008	10.10540726	Pregnant	TRUE	A03	15	8	10.10540726	BOB	15.43874059	Established	0	TRUE	Adult	FALSE	1	0
200	0	9	9	SepNov	2008	10.1724846	Cycling	FALSE	A03	16	8	10.1889117	BOB	15.52224504	Established	0	TRUE	Adult	FALSE	0	0
201	0	9	9	SepNov	2008	9.674195756	Cycling	FALSE	A03	16	8	10.1889117	BOB	15.52224504	Established	0	TRUE	Adult	FALSE	0	0
202	0	9	9	SepNov	2008	9.65229295	Infant	FALSE	A03	16	8	10.1889117	BOB	15.52224504	Established	0	TRUE	Adult	FALSE	0	1
204	0	9	9	SepNov	2008	10.06844627	Cycling	FALSE	A03	16	8	10.1889117	BOB	15.52224504	Established	0	TRUE	Adult	FALSE	0	0
205	1	9	9	SepNov	2008	10.1615332	Pregnant	TRUE	A03	16	8	10.1889117	BOB	15.52224504	Established	0	TRUE	Adult	FALSE	1	0
207	0	9	9	SepNov	2008	9.72347707	Infant	FALSE	A03	16	8	10.1889117	BOB	15.52224504	Established	0	TRUE	Adult	FALSE	0	1
209	0	9	9	SepNov	2008	9.748117728	Pregnant	TRUE	A03	16	8	10.1889117	BOB	15.52224504	Established	0	TRUE	Adult	FALSE	1	0
210	0	9	9	SepNov	2008	10.1889117	Pregnant	TRUE	A03	16	8	10.1889117	BOB	15.52224504	Established	0	TRUE	Adult	FALSE	1	0
200	0	10	10	SepNov	2008	10.25598905	Cycling	FALSE	A03	18	8	10.27241615	BOB	15.60574949	Established	0	TRUE	Adult	FALSE	0	0
201	0	10	10	SepNov	2008	9.757700205	Cycling	FALSE	A03	18	8	10.27241615	BOB	15.60574949	Established	0	TRUE	Adult	FALSE	0	0
202	0	10	10	SepNov	2008	9.735797399	Infant	FALSE	A03	18	8	10.27241615	BOB	15.60574949	Established	0	TRUE	Adult	FALSE	0	1
204	0	10	10	SepNov	2008	10.15195072	Cycling	FALSE	A03	18	8	10.27241615	BOB	15.60574949	Established	0	TRUE	Adult	FALSE	0	0
205	0	10	10	SepNov	2008	10.24503765	Pregnant	TRUE	A03	18	8	10.27241615	BOB	15.60574949	Established	0	TRUE	Adult	FALSE	1	0
207	0	10	10	SepNov	2008	9.80698152	Cycling	FALSE	A03	18	8	10.27241615	BOB	15.60574949	Established	0	TRUE	Adult	FALSE	0	0
209	0	10	10	SepNov	2008	9.831622177	Infant	FALSE	A03	18	8	10.27241615	BOB	15.60574949	Established	0	TRUE	Adult	FALSE	0	1
210	0	10	10	SepNov	2008	10.27241615	Pregnant	TRUE	A03	18	8	10.27241615	BOB	15.60574949	Established	0	TRUE	Adult	FALSE	1	0
200	0	11	11	SepNov	2008	10.3394935	Cycling	FALSE	A03	14	8	10.3559206	BOB	15.68925394	Established	0	TRUE	Adult	FALSE	0	0
201	0	11	11	SepNov	2008	9.841204654	Cycling	FALSE	A03	14	8	10.3559206	BOB	15.68925394	Established	0	TRUE	Adult	FALSE	0	0
202	0	11	11	SepNov	2008	9.819301848	Infant	FALSE	A03	14	8	10.3559206	BOB	15.68925394	Established	0	TRUE	Adult	FALSE	0	1
204	0	11	11	SepNov	2008	10.23545517	Cycling	FALSE	A03	14	8	10.3559206	BOB	15.68925394	Established	0	TRUE	Adult	FALSE	0	0
205	0	11	11	SepNov	2008	10.32854209	Infant	FALSE	A03	14	8	10.3559206	BOB	15.68925394	Established	0	TRUE	Adult	FALSE	0	1
207	0	11	11	SepNov	2008	9.890485969	Cycling	FALSE	A03	14	8	10.3559206	BOB	15.68925394	Established	0	TRUE	Adult	FALSE	0	0
209	0	11	11	SepNov	2008	9.915126626	Infant	FALSE	A03	14	8	10.3559206	BOB	15.68925394	Established	0	TRUE	Adult	FALSE	0	1
210	0	11	11	SepNov	2008	10.3559206	Infant	FALSE	A03	14	8	10.3559206	BOB	15.68925394	Established	0	TRUE	Adult	FALSE	0	1
200	0	12	12	DecFeb	2008	10.42299795	Cycling	FALSE	A03	14	8	10.43942505	BOB	15.77275838	Established	0	TRUE	Adult	FALSE	0	0
201	0	12	12	DecFeb	2008	9.924709103	Cycling	FALSE	A03	14	8	10.43942505	BOB	15.77275838	Established	0	TRUE	Adult	FALSE	0	0
202	0	12	12	DecFeb	2008	9.902806297	Infant	FALSE	A03	14	8	10.43942505	BOB	15.77275838	Established	0	TRUE	Adult	FALSE	0	1
204	0	12	12	DecFeb	2008	10.31895962	Cycling	FALSE	A03	14	8	10.43942505	BOB	15.77275838	Established	0	TRUE	Adult	FALSE	0	0
205	0	12	12	DecFeb	2008	10.41204654	Infant	FALSE	A03	14	8	10.43942505	BOB	15.77275838	Established	0	TRUE	Adult	FALSE	0	1
207	0	12	12	DecFeb	2008	9.973990418	Cycling	FALSE	A03	14	8	10.43942505	BOB	15.77275838	Established	0	TRUE	Adult	FALSE	0	0
209	0	12	12	DecFeb	2008	9.998631075	Infant	FALSE	A03	14	8	10.43942505	BOB	15.77275838	Established	0	TRUE	Adult	FALSE	0	1
210	0	12	12	DecFeb	2008	10.43942505	Infant	FALSE	A03	14	8	10.43942505	BOB	15.77275838	Established	0	TRUE	Adult	FALSE	0	1
200	0	13	1	DecFeb	2009	10.50787132	Cycling	FALSE	A03	14	8	10.52429843	BOB	15.85763176	Established	0	TRUE	Adult	FALSE	0	0
201	0	13	1	DecFeb	2009	10.00958248	Cycling	FALSE	A03	14	8	10.52429843	BOB	15.85763176	Established	0	TRUE	Adult	FALSE	0	0
202	0	13	1	DecFeb	2009	9.987679671	Cycling	FALSE	A03	14	8	10.52429843	BOB	15.85763176	Established	0	TRUE	Adult	FALSE	0	0
204	0	13	1	DecFeb	2009	10.40383299	Cycling	FALSE	A03	14	8	10.52429843	BOB	15.85763176	Established	0	TRUE	Adult	FALSE	0	0
205	0	13	1	DecFeb	2009	10.49691992	Infant	FALSE	A03	14	8	10.52429843	BOB	15.85763176	Established	0	TRUE	Adult	FALSE	0	1
207	0	13	1	DecFeb	2009	10.05886379	Cycling	FALSE	A03	14	8	10.52429843	BOB	15.85763176	Established	0	TRUE	Adult	FALSE	0	0
209	0	13	1	DecFeb	2009	10.08350445	Infant	FALSE	A03	14	8	10.52429843	BOB	15.85763176	Established	0	TRUE	Adult	FALSE	0	1
210	0	13	1	DecFeb	2009	10.52429843	Infant	FALSE	A03	14	8	10.52429843	BOB	15.85763176	Established	0	TRUE	Adult	FALSE	0	1
200	0	14	2	DecFeb	2009	10.58863792	Cycling	FALSE	A03	14	8	10.60506502	BOB	15.93839836	Established	0	TRUE	Adult	FALSE	0	0
201	0	14	2	DecFeb	2009	10.09034908	Cycling	FALSE	A03	14	8	10.60506502	BOB	15.93839836	Established	0	TRUE	Adult	FALSE	0	0
202	0	14	2	DecFeb	2009	10.06844627	Cycling	FALSE	A03	14	8	10.60506502	BOB	15.93839836	Established	0	TRUE	Adult	FALSE	0	0
204	0	14	2	DecFeb	2009	10.48459959	Cycling	FALSE	A03	14	8	10.60506502	BOB	15.93839836	Established	0	TRUE	Adult	FALSE	0	0
205	1	14	2	DecFeb	2009	10.57768652	Infant	FALSE	A03	14	8	10.60506502	BOB	15.93839836	Established	0	TRUE	Adult	FALSE	0	1
207	0	14	2	DecFeb	2009	10.13963039	Cycling	FALSE	A03	14	8	10.60506502	BOB	15.93839836	Established	0	TRUE	Adult	FALSE	0	0
209	0	14	2	DecFeb	2009	10.16427105	Infant	FALSE	A03	14	8	10.60506502	BOB	15.93839836	Established	0	TRUE	Adult	FALSE	0	1
210	0	14	2	DecFeb	2009	10.60506502	Infant	FALSE	A03	14	8	10.60506502	BOB	15.93839836	Established	0	TRUE	Adult	FALSE	0	1
200	0	15	3	MarMay	2009	10.66940452	Cycling	FALSE	A03	14	8	10.68583162	BOB	16.01916496	Established	0	TRUE	Adult	FALSE	0	0
201	0	15	3	MarMay	2009	10.17111567	Cycling	FALSE	A03	14	8	10.68583162	BOB	16.01916496	Established	0	TRUE	Adult	FALSE	0	0
202	0	15	3	MarMay	2009	10.14921287	Cycling	TRUE	A03	14	8	10.68583162	BOB	16.01916496	Established	0	TRUE	Adult	TRUE	0	0
204	0	15	3	MarMay	2009	10.56536619	Cycling	FALSE	A03	14	8	10.68583162	BOB	16.01916496	Established	0	TRUE	Adult	FALSE	0	0
205	0	15	3	MarMay	2009	10.65845311	Infant	FALSE	A03	14	8	10.68583162	BOB	16.01916496	Established	0	TRUE	Adult	FALSE	0	1
207	0	15	3	MarMay	2009	10.22039699	Cycling	FALSE	A03	14	8	10.68583162	BOB	16.01916496	Established	0	TRUE	Adult	FALSE	0	0
209	0	15	3	MarMay	2009	10.24503765	Infant	FALSE	A03	14	8	10.68583162	BOB	16.01916496	Established	0	TRUE	Adult	FALSE	0	1
210	0	15	3	MarMay	2009	10.68583162	Infant	FALSE	A03	14	8	10.68583162	BOB	16.01916496	Established	0	TRUE	Adult	FALSE	0	1
200	0	16	4	MarMay	2009	10.75290897	Cycling	FALSE	A03	14	8	10.76933607	BOB	16.1026694	Established	0	TRUE	Adult	FALSE	0	0
201	0	16	4	MarMay	2009	10.25462012	Cycling	FALSE	A03	14	8	10.76933607	BOB	16.1026694	Established	0	TRUE	Adult	FALSE	0	0
202	0	16	4	MarMay	2009	10.23271732	Pregnant	TRUE	A03	14	8	10.76933607	BOB	16.1026694	Established	0	TRUE	Adult	FALSE	1	0
204	0	16	4	MarMay	2009	10.64887064	Cycling	FALSE	A03	14	8	10.76933607	BOB	16.1026694	Established	0	TRUE	Adult	FALSE	0	0
205	0	16	4	MarMay	2009	10.74195756	Infant	FALSE	A03	14	8	10.76933607	BOB	16.1026694	Established	0	TRUE	Adult	FALSE	0	1
207	0	16	4	MarMay	2009	10.30390144	Cycling	FALSE	A03	14	8	10.76933607	BOB	16.1026694	Established	0	TRUE	Adult	FALSE	0	0
209	0	16	4	MarMay	2009	10.32854209	Infant	FALSE	A03	14	8	10.76933607	BOB	16.1026694	Established	0	TRUE	Adult	FALSE	0	1
210	0	16	4	MarMay	2009	10.76933607	Infant	FALSE	A03	14	8	10.76933607	BOB	16.1026694	Established	0	TRUE	Adult	FALSE	0	1
200	0	17	5	MarMay	2009	10.83641342	Cycling	FALSE	A03	14	8	10.85284052	BOB	16.18617385	Established	0	TRUE	Adult	FALSE	0	0
201	0	17	5	MarMay	2009	10.33812457	Cycling	FALSE	A03	14	8	10.85284052	BOB	16.18617385	Established	0	TRUE	Adult	FALSE	0	0
202	0	17	5	MarMay	2009	10.31622177	Pregnant	TRUE	A03	14	8	10.85284052	BOB	16.18617385	Established	0	TRUE	Adult	FALSE	1	0
204	0	17	5	MarMay	2009	10.73237509	Cycling	FALSE	A03	14	8	10.85284052	BOB	16.18617385	Established	0	TRUE	Adult	FALSE	0	0
205	0	17	5	MarMay	2009	10.82546201	Infant	FALSE	A03	14	8	10.85284052	BOB	16.18617385	Established	0	TRUE	Adult	FALSE	0	1
207	0	17	5	MarMay	2009	10.38740589	Cycling	FALSE	A03	14	8	10.85284052	BOB	16.18617385	Established	0	TRUE	Adult	FALSE	0	0
209	0	17	5	MarMay	2009	10.41204654	Infant	FALSE	A03	14	8	10.85284052	BOB	16.18617385	Established	0	TRUE	Adult	FALSE	0	1
210	0	17	5	MarMay	2009	10.85284052	Infant	FALSE	A03	14	8	10.85284052	BOB	16.18617385	Established	0	TRUE	Adult	FALSE	0	1
200	0	18	6	JunAug	2009	10.91991786	Cycling	FALSE	A03	14	8	10.93634497	BOB	16.2696783	Established	0	TRUE	Adult	FALSE	0	0
201	0	18	6	JunAug	2009	10.42162902	Cycling	FALSE	A03	14	8	10.93634497	BOB	16.2696783	Established	0	TRUE	Adult	FALSE	0	0
202	0	18	6	JunAug	2009	10.39972621	Pregnant	TRUE	A03	14	8	10.93634497	BOB	16.2696783	Established	0	TRUE	Adult	FALSE	1	0
204	0	18	6	JunAug	2009	10.81587953	Cycling	FALSE	A03	14	8	10.93634497	BOB	16.2696783	Established	0	TRUE	Adult	FALSE	0	0
205	0	18	6	JunAug	2009	10.90896646	Infant	FALSE	A03	14	8	10.93634497	BOB	16.2696783	Established	0	TRUE	Adult	FALSE	0	1
207	0	18	6	JunAug	2009	10.47091034	Cycling	FALSE	A03	14	8	10.93634497	BOB	16.2696783	Established	0	TRUE	Adult	FALSE	0	0
209	0	18	6	JunAug	2009	10.49555099	Infant	FALSE	A03	14	8	10.93634497	BOB	16.2696783	Established	0	TRUE	Adult	FALSE	0	1
210	0	18	6	JunAug	2009	10.93634497	Infant	FALSE	A03	14	8	10.93634497	BOB	16.2696783	Established	0	TRUE	Adult	FALSE	0	1
200	0	19	7	JunAug	2009	11.00342231	Cycling	FALSE	A03	14	8	11.01984942	BOB	16.35318275	Established	0	TRUE	Adult	FALSE	0	0
201	0	19	7	JunAug	2009	10.50513347	Cycling	FALSE	A03	14	8	11.01984942	BOB	16.35318275	Established	0	TRUE	Adult	FALSE	0	0
202	0	19	7	JunAug	2009	10.48323066	Pregnant	TRUE	A03	14	8	11.01984942	BOB	16.35318275	Established	0	TRUE	Adult	FALSE	1	0
204	0	19	7	JunAug	2009	10.89938398	Cycling	FALSE	A03	14	8	11.01984942	BOB	16.35318275	Established	0	TRUE	Adult	FALSE	0	0
205	0	19	7	JunAug	2009	10.99247091	Infant	FALSE	A03	14	8	11.01984942	BOB	16.35318275	Established	0	TRUE	Adult	FALSE	0	1
207	0	19	7	JunAug	2009	10.55441478	Cycling	FALSE	A03	14	8	11.01984942	BOB	16.35318275	Established	0	TRUE	Adult	FALSE	0	0
209	0	19	7	JunAug	2009	10.57905544	Infant	FALSE	A03	14	8	11.01984942	BOB	16.35318275	Established	0	TRUE	Adult	FALSE	0	1
210	0	19	7	JunAug	2009	11.01984942	Infant	FALSE	A03	14	8	11.01984942	BOB	16.35318275	Established	0	TRUE	Adult	FALSE	0	1
200	0	20	8	JunAug	2009	11.08829569	Cycling	FALSE	A03	15	8	11.10472279	BOB	16.43805613	Established	0	TRUE	Adult	FALSE	0	0
201	0	20	8	JunAug	2009	10.59000684	Cycling	FALSE	A03	15	8	11.10472279	BOB	16.43805613	Established	0	TRUE	Adult	FALSE	0	0
202	0	20	8	JunAug	2009	10.56810404	Pregnant	TRUE	A03	15	8	11.10472279	BOB	16.43805613	Established	0	TRUE	Adult	FALSE	1	0
204	0	20	8	JunAug	2009	10.98425736	Cycling	FALSE	A03	15	8	11.10472279	BOB	16.43805613	Established	0	TRUE	Adult	FALSE	0	0
205	0	20	8	JunAug	2009	11.07734428	Infant	FALSE	A03	15	8	11.10472279	BOB	16.43805613	Established	0	TRUE	Adult	FALSE	0	1
207	0	20	8	JunAug	2009	10.63928816	Cycling	FALSE	A03	15	8	11.10472279	BOB	16.43805613	Established	0	TRUE	Adult	FALSE	0	0
209	0	20	8	JunAug	2009	10.66392882	Infant	FALSE	A03	15	8	11.10472279	BOB	16.43805613	Established	0	TRUE	Adult	FALSE	0	1
210	0	20	8	JunAug	2009	11.10472279	Infant	FALSE	A03	15	8	11.10472279	BOB	16.43805613	Established	0	TRUE	Adult	FALSE	0	1
200	0	21	9	SepNov	2009	11.17180014	Cycling	FALSE	A03	15	8	11.18822724	BOB	16.52156057	Established	0	TRUE	Adult	FALSE	0	0
201	0	21	9	SepNov	2009	10.67351129	Cycling	FALSE	A03	15	8	11.18822724	BOB	16.52156057	Established	0	TRUE	Adult	FALSE	0	0
202	1	21	9	SepNov	2009	10.65160849	Infant	FALSE	A03	15	8	11.18822724	BOB	16.52156057	Established	0	TRUE	Adult	FALSE	0	1
204	0	21	9	SepNov	2009	11.06776181	Cycling	FALSE	A03	15	8	11.18822724	BOB	16.52156057	Established	0	TRUE	Adult	FALSE	0	0
205	0	21	9	SepNov	2009	11.16084873	Infant	FALSE	A03	15	8	11.18822724	BOB	16.52156057	Established	0	TRUE	Adult	FALSE	0	1
207	0	21	9	SepNov	2009	10.72279261	Cycling	FALSE	A03	15	8	11.18822724	BOB	16.52156057	Established	0	TRUE	Adult	FALSE	0	0
209	0	21	9	SepNov	2009	10.74743326	Infant	FALSE	A03	15	8	11.18822724	BOB	16.52156057	Established	0	TRUE	Adult	FALSE	0	1
210	0	21	9	SepNov	2009	11.18822724	Infant	FALSE	A03	15	8	11.18822724	BOB	16.52156057	Established	0	TRUE	Adult	FALSE	0	1
200	0	22	10	SepNov	2009	11.25530459	Cycling	FALSE	A03	15	8	11.27173169	BOB	16.60506502	Established	0	TRUE	Adult	FALSE	0	0
201	0	22	10	SepNov	2009	10.75701574	Cycling	FALSE	A03	15	8	11.27173169	BOB	16.60506502	Established	0	TRUE	Adult	FALSE	0	0
202	0	22	10	SepNov	2009	10.73511294	Infant	FALSE	A03	15	8	11.27173169	BOB	16.60506502	Established	0	TRUE	Adult	FALSE	0	1
204	0	22	10	SepNov	2009	11.15126626	Cycling	FALSE	A03	15	8	11.27173169	BOB	16.60506502	Established	0	TRUE	Adult	FALSE	0	0
205	0	22	10	SepNov	2009	11.24435318	Infant	FALSE	A03	15	8	11.27173169	BOB	16.60506502	Established	0	TRUE	Adult	FALSE	0	1
207	0	22	10	SepNov	2009	10.80629706	Cycling	FALSE	A03	15	8	11.27173169	BOB	16.60506502	Established	0	TRUE	Adult	FALSE	0	0
209	0	22	10	SepNov	2009	10.83093771	Cycling	FALSE	A03	15	8	11.27173169	BOB	16.60506502	Established	0	TRUE	Adult	FALSE	0	0
210	0	22	10	SepNov	2009	11.27173169	Infant	FALSE	A03	15	8	11.27173169	BOB	16.60506502	Established	0	TRUE	Adult	FALSE	0	1
200	0	23	11	SepNov	2009	11.33880903	Cycling	FALSE	A03	15	8	11.35523614	BOB	16.68856947	Established	0	TRUE	Adult	FALSE	0	0
201	0	23	11	SepNov	2009	10.84052019	Cycling	FALSE	A03	15	8	11.35523614	BOB	16.68856947	Established	0	TRUE	Adult	FALSE	0	0
202	0	23	11	SepNov	2009	10.81861739	Infant	FALSE	A03	15	8	11.35523614	BOB	16.68856947	Established	0	TRUE	Adult	FALSE	0	1
204	0	23	11	SepNov	2009	11.2347707	Cycling	FALSE	A03	15	8	11.35523614	BOB	16.68856947	Established	0	TRUE	Adult	FALSE	0	0
205	0	23	11	SepNov	2009	11.32785763	Cycling	FALSE	A03	15	8	11.35523614	BOB	16.68856947	Established	0	TRUE	Adult	FALSE	0	0
207	0	23	11	SepNov	2009	10.88980151	Cycling	FALSE	A03	15	8	11.35523614	BOB	16.68856947	Established	0	TRUE	Adult	FALSE	0	0
209	0	23	11	SepNov	2009	10.91444216	Cycling	FALSE	A03	15	8	11.35523614	BOB	16.68856947	Established	0	TRUE	Adult	FALSE	0	0
210	0	23	11	SepNov	2009	11.35523614	Cycling	FALSE	A03	15	8	11.35523614	BOB	16.68856947	Established	0	TRUE	Adult	FALSE	0	0
200	0	24	12	DecFeb	2009	11.42231348	Cycling	FALSE	A03	15	8	11.43874059	BOB	16.77207392	Established	0	TRUE	Adult	FALSE	0	0
201	0	24	12	DecFeb	2009	10.92402464	Cycling	FALSE	A03	15	8	11.43874059	BOB	16.77207392	Established	0	TRUE	Adult	FALSE	0	0
202	0	24	12	DecFeb	2009	10.90212183	Infant	FALSE	A03	15	8	11.43874059	BOB	16.77207392	Established	0	TRUE	Adult	FALSE	0	1
204	0	24	12	DecFeb	2009	11.31827515	Cycling	FALSE	A03	15	8	11.43874059	BOB	16.77207392	Established	0	TRUE	Adult	FALSE	0	0
205	0	24	12	DecFeb	2009	11.41136208	Cycling	FALSE	A03	15	8	11.43874059	BOB	16.77207392	Established	0	TRUE	Adult	FALSE	0	0
207	0	24	12	DecFeb	2009	10.97330595	Cycling	FALSE	A03	15	8	11.43874059	BOB	16.77207392	Established	0	TRUE	Adult	FALSE	0	0
209	0	24	12	DecFeb	2009	10.99794661	Cycling	FALSE	A03	15	8	11.43874059	BOB	16.77207392	Established	0	TRUE	Adult	FALSE	0	0
210	0	24	12	DecFeb	2009	11.43874059	Cycling	FALSE	A03	15	8	11.43874059	BOB	16.77207392	Established	0	TRUE	Adult	FALSE	0	0
200	0	25	1	DecFeb	2010	11.50718686	Cycling	FALSE	A03	14	8	11.52361396	BOB	16.8569473	Established	0	TRUE	Adult	FALSE	0	0
201	0	25	1	DecFeb	2010	11.00889802	Cycling	FALSE	A03	14	8	11.52361396	BOB	16.8569473	Established	0	TRUE	Adult	FALSE	0	0
202	0	25	1	DecFeb	2010	10.98699521	Infant	FALSE	A03	14	8	11.52361396	BOB	16.8569473	Established	0	TRUE	Adult	FALSE	0	1
204	0	25	1	DecFeb	2010	11.40314853	Cycling	FALSE	A03	14	8	11.52361396	BOB	16.8569473	Established	0	TRUE	Adult	FALSE	0	0
205	0	25	1	DecFeb	2010	11.49623546	Cycling	FALSE	A03	14	8	11.52361396	BOB	16.8569473	Established	0	TRUE	Adult	FALSE	0	0
207	0	25	1	DecFeb	2010	11.05817933	Cycling	FALSE	A03	14	8	11.52361396	BOB	16.8569473	Established	0	TRUE	Adult	FALSE	0	0
209	0	25	1	DecFeb	2010	11.08281999	Cycling	FALSE	A03	14	8	11.52361396	BOB	16.8569473	Established	0	TRUE	Adult	FALSE	0	0
210	0	25	1	DecFeb	2010	11.52361396	Cycling	FALSE	A03	14	8	11.52361396	BOB	16.8569473	Established	0	TRUE	Adult	FALSE	0	0
200	0	26	2	DecFeb	2010	11.58795346	Cycling	FALSE	A03	14	8	11.60438056	BOB	16.93771389	Established	0	TRUE	Adult	FALSE	0	0
201	0	26	2	DecFeb	2010	11.08966461	Cycling	FALSE	A03	14	8	11.60438056	BOB	16.93771389	Established	0	TRUE	Adult	FALSE	0	0
202	0	26	2	DecFeb	2010	11.06776181	Infant	FALSE	A03	14	8	11.60438056	BOB	16.93771389	Established	0	TRUE	Adult	FALSE	0	1
204	0	26	2	DecFeb	2010	11.48391513	Cycling	FALSE	A03	14	8	11.60438056	BOB	16.93771389	Established	0	TRUE	Adult	FALSE	0	0
205	0	26	2	DecFeb	2010	11.57700205	Cycling	FALSE	A03	14	8	11.60438056	BOB	16.93771389	Established	0	TRUE	Adult	FALSE	0	0
207	0	26	2	DecFeb	2010	11.13894593	Cycling	FALSE	A03	14	8	11.60438056	BOB	16.93771389	Established	0	TRUE	Adult	FALSE	0	0
209	0	26	2	DecFeb	2010	11.16358658	Cycling	FALSE	A03	14	8	11.60438056	BOB	16.93771389	Established	0	TRUE	Adult	FALSE	0	0
210	0	26	2	DecFeb	2010	11.60438056	Cycling	FALSE	A03	14	8	11.60438056	BOB	16.93771389	Established	0	TRUE	Adult	FALSE	0	0
201	0	33	9	SepNov	2010	11.67282683	Cycling	FALSE	A03	7	6	12.18754278	JOE	15.60164271	Introduction	0	TRUE	Adult	FALSE	0	0
202	0	33	9	SepNov	2010	11.65092402	Cycling	FALSE	A03	7	6	12.18754278	JOE	15.60164271	Introduction	0	TRUE	Adult	FALSE	0	0
205	0	33	9	SepNov	2010	12.16016427	Cycling	FALSE	A03	7	6	12.18754278	JOE	15.60164271	Introduction	0	TRUE	Adult	FALSE	0	0
207	0	33	9	SepNov	2010	11.72210815	Cycling	FALSE	A03	7	6	12.18754278	JOE	15.60164271	Introduction	0	TRUE	Adult	FALSE	0	0
209	0	33	9	SepNov	2010	11.7467488	Cycling	FALSE	A03	7	6	12.18754278	JOE	15.60164271	Introduction	0	TRUE	Adult	FALSE	0	0
210	1	33	9	SepNov	2010	12.18754278	Cycling	TRUE	A03	7	6	12.18754278	JOE	15.60164271	Introduction	0	TRUE	Adult	TRUE	0	0
201	0	34	10	SepNov	2010	11.75633128	Cycling	FALSE	A03	7	6	12.27104723	JOE	15.68514716	NewMale	0	TRUE	Adult	FALSE	0	0
202	0	34	10	SepNov	2010	11.73442847	Cycling	FALSE	A03	7	6	12.27104723	JOE	15.68514716	NewMale	0	TRUE	Adult	FALSE	0	0
205	1	34	10	SepNov	2010	12.24366872	Cycling	FALSE	A03	7	6	12.27104723	JOE	15.68514716	NewMale	0	TRUE	Adult	FALSE	0	0
207	0	34	10	SepNov	2010	11.80561259	Cycling	TRUE	A03	7	6	12.27104723	JOE	15.68514716	NewMale	0	TRUE	Adult	TRUE	0	0
209	0	34	10	SepNov	2010	11.83025325	Cycling	TRUE	A03	7	6	12.27104723	JOE	15.68514716	NewMale	0	TRUE	Adult	TRUE	0	0
210	0	34	10	SepNov	2010	12.27104723	Pregnant	TRUE	A03	7	6	12.27104723	JOE	15.68514716	NewMale	0	TRUE	Adult	FALSE	1	0
201	0	35	11	SepNov	2010	11.83983573	Cycling	FALSE	A03	7	6	12.35455168	JOE	15.76865161	NewMale	0	TRUE	Adult	FALSE	0	0
202	1	35	11	SepNov	2010	11.81793292	Cycling	FALSE	A03	7	6	12.35455168	JOE	15.76865161	NewMale	0	TRUE	Adult	FALSE	0	0
205	1	35	11	SepNov	2010	12.32717317	Cycling	TRUE	A03	7	6	12.35455168	JOE	15.76865161	NewMale	0	TRUE	Adult	TRUE	0	0
207	0	35	11	SepNov	2010	11.88911704	Pregnant	TRUE	A03	7	6	12.35455168	JOE	15.76865161	NewMale	0	TRUE	Adult	FALSE	1	0
209	0	35	11	SepNov	2010	11.9137577	Pregnant	TRUE	A03	7	6	12.35455168	JOE	15.76865161	NewMale	0	TRUE	Adult	FALSE	1	0
210	1	35	11	SepNov	2010	12.35455168	Pregnant	TRUE	A03	7	6	12.35455168	JOE	15.76865161	NewMale	0	TRUE	Adult	FALSE	1	0
201	0	36	12	DecFeb	2010	11.92334018	Cycling	FALSE	A03	7	6	12.43805613	JOE	15.85215606	NewMale	0	TRUE	Adult	FALSE	0	0
202	0	36	12	DecFeb	2010	11.88774812	Cycling	FALSE	A03	7	6	12.43805613	JOE	15.85215606	NewMale	0	TRUE	Adult	FALSE	0	0
205	0	36	12	DecFeb	2010	12.41067762	Pregnant	TRUE	A03	7	6	12.43805613	JOE	15.85215606	NewMale	0	TRUE	Adult	FALSE	1	0
207	1	36	12	DecFeb	2010	11.97262149	Pregnant	TRUE	A03	7	6	12.43805613	JOE	15.85215606	NewMale	0	TRUE	Adult	FALSE	1	0
209	0	36	12	DecFeb	2010	11.99726215	Pregnant	TRUE	A03	7	6	12.43805613	JOE	15.85215606	NewMale	0	TRUE	Adult	FALSE	1	0
210	1	36	12	DecFeb	2010	12.43805613	Pregnant	TRUE	A03	7	6	12.43805613	JOE	15.85215606	NewMale	0	TRUE	Adult	FALSE	1	0
201	0	37	1	DecFeb	2011	12.00821355	Cycling	FALSE	A03	6	5	12.5229295	JOE	15.93702943	NewMale	0	TRUE	Adult	FALSE	0	0
205	0	37	1	DecFeb	2011	12.49555099	Pregnant	TRUE	A03	6	5	12.5229295	JOE	15.93702943	NewMale	0	TRUE	Adult	FALSE	1	0
207	0	37	1	DecFeb	2011	12.05749487	Pregnant	TRUE	A03	6	5	12.5229295	JOE	15.93702943	NewMale	0	TRUE	Adult	FALSE	1	0
209	0	37	1	DecFeb	2011	12.08213552	Pregnant	TRUE	A03	6	5	12.5229295	JOE	15.93702943	NewMale	0	TRUE	Adult	FALSE	1	0
210	0	37	1	DecFeb	2011	12.5229295	Pregnant	TRUE	A03	6	5	12.5229295	JOE	15.93702943	NewMale	0	TRUE	Adult	FALSE	1	0
201	0	38	2	DecFeb	2011	12.08898015	Cycling	FALSE	A03	6	5	12.6036961	JOE	16.01779603	Established	0	TRUE	Adult	FALSE	0	0
205	0	38	2	DecFeb	2011	12.57631759	Pregnant	TRUE	A03	6	5	12.6036961	JOE	16.01779603	Established	0	TRUE	Adult	FALSE	1	0
207	0	38	2	DecFeb	2011	12.13826146	Pregnant	TRUE	A03	6	5	12.6036961	JOE	16.01779603	Established	0	TRUE	Adult	FALSE	1	0
209	0	38	2	DecFeb	2011	12.16290212	Pregnant	TRUE	A03	6	5	12.6036961	JOE	16.01779603	Established	0	TRUE	Adult	FALSE	1	0
210	0	38	2	DecFeb	2011	12.6036961	Pregnant	TRUE	A03	6	5	12.6036961	JOE	16.01779603	Established	0	TRUE	Adult	FALSE	1	0
201	0	39	3	MarMay	2011	12.16974675	Cycling	FALSE	A03	8	5	12.6844627	JOE	16.09856263	Established	0	TRUE	Adult	FALSE	0	0
205	0	39	3	MarMay	2011	12.65708419	Pregnant	TRUE	A03	8	5	12.6844627	JOE	16.09856263	Established	0	TRUE	Adult	FALSE	1	0
207	2	39	3	MarMay	2011	12.21902806	Pregnant	TRUE	A03	8	5	12.6844627	JOE	16.09856263	Established	0	TRUE	Adult	FALSE	1	0
209	0	39	3	MarMay	2011	12.24366872	Pregnant	TRUE	A03	8	5	12.6844627	JOE	16.09856263	Established	0	TRUE	Adult	FALSE	1	0
210	0	39	3	MarMay	2011	12.6844627	Pregnant	TRUE	A03	8	5	12.6844627	JOE	16.09856263	Established	0	TRUE	Adult	FALSE	1	0
201	0	40	4	MarMay	2011	12.2532512	Cycling	FALSE	A03	9	5	12.76796715	JOE	16.18206708	Established	0	TRUE	Adult	FALSE	0	0
205	0	40	4	MarMay	2011	12.74058864	Pregnant	TRUE	A03	9	5	12.76796715	JOE	16.18206708	Established	0	TRUE	Adult	FALSE	1	0
207	0	40	4	MarMay	2011	12.30253251	Infant	FALSE	A03	9	5	12.76796715	JOE	16.18206708	Established	0	TRUE	Adult	FALSE	0	1
209	0	40	4	MarMay	2011	12.32717317	Infant	FALSE	A03	9	5	12.76796715	JOE	16.18206708	Established	0	TRUE	Adult	FALSE	0	1
210	0	40	4	MarMay	2011	12.76796715	Cycling	TRUE	A03	9	5	12.76796715	JOE	16.18206708	Established	0	TRUE	Adult	TRUE	0	0
201	0	41	5	MarMay	2011	12.33675565	Cycling	FALSE	A03	9	5	12.85147159	JOE	16.26557153	Established	0	TRUE	Adult	FALSE	0	0
205	0	41	5	MarMay	2011	12.82409309	Infant	FALSE	A03	9	5	12.85147159	JOE	16.26557153	Established	0	TRUE	Adult	FALSE	0	1
207	1	41	5	MarMay	2011	12.38603696	Infant	FALSE	A03	9	5	12.85147159	JOE	16.26557153	Established	0	TRUE	Adult	FALSE	0	1
209	0	41	5	MarMay	2011	12.41067762	Infant	FALSE	A03	9	5	12.85147159	JOE	16.26557153	Established	0	TRUE	Adult	FALSE	0	1
210	0	41	5	MarMay	2011	12.85147159	Pregnant	TRUE	A03	9	5	12.85147159	JOE	16.26557153	Established	0	TRUE	Adult	FALSE	1	0
201	0	42	6	JunAug	2011	12.4202601	Cycling	FALSE	A03	9	5	12.93497604	JOE	16.34907598	Established	0	TRUE	Adult	FALSE	0	0
205	0	42	6	JunAug	2011	12.90759754	Infant	FALSE	A03	9	5	12.93497604	JOE	16.34907598	Established	0	TRUE	Adult	FALSE	0	1
207	0	42	6	JunAug	2011	12.46954141	Infant	FALSE	A03	9	5	12.93497604	JOE	16.34907598	Established	0	TRUE	Adult	FALSE	0	1
209	1	42	6	JunAug	2011	12.49418207	Infant	FALSE	A03	9	5	12.93497604	JOE	16.34907598	Established	0	TRUE	Adult	FALSE	0	1
210	0	42	6	JunAug	2011	12.93497604	Pregnant	TRUE	A03	9	5	12.93497604	JOE	16.34907598	Established	0	TRUE	Adult	FALSE	1	0
201	0	43	7	JunAug	2011	12.50376454	Cycling	FALSE	A03	9	5	13.01848049	JOE	16.43258042	Established	0	TRUE	Adult	FALSE	0	0
205	0	43	7	JunAug	2011	12.99110198	Infant	FALSE	A03	9	5	13.01848049	JOE	16.43258042	Established	0	TRUE	Adult	FALSE	0	1
207	0	43	7	JunAug	2011	12.55304586	Infant	FALSE	A03	9	5	13.01848049	JOE	16.43258042	Established	0	TRUE	Adult	FALSE	0	1
209	0	43	7	JunAug	2011	12.57768652	Infant	FALSE	A03	9	5	13.01848049	JOE	16.43258042	Established	0	TRUE	Adult	FALSE	0	1
210	0	43	7	JunAug	2011	13.01848049	Pregnant	TRUE	A03	9	5	13.01848049	JOE	16.43258042	Established	0	TRUE	Adult	FALSE	1	0
201	0	44	8	JunAug	2011	12.58863792	Cycling	FALSE	A03	9	5	13.10335387	JOE	16.5174538	Established	0	TRUE	Adult	FALSE	0	0
205	0	44	8	JunAug	2011	13.07597536	Infant	FALSE	A03	9	5	13.10335387	JOE	16.5174538	Established	0	TRUE	Adult	FALSE	0	1
207	0	44	8	JunAug	2011	12.63791923	Infant	FALSE	A03	9	5	13.10335387	JOE	16.5174538	Established	0	TRUE	Adult	FALSE	0	1
209	0	44	8	JunAug	2011	12.66255989	Infant	FALSE	A03	9	5	13.10335387	JOE	16.5174538	Established	0	TRUE	Adult	FALSE	0	1
210	0	44	8	JunAug	2011	13.10335387	Pregnant	TRUE	A03	9	5	13.10335387	JOE	16.5174538	Established	0	TRUE	Adult	FALSE	1	0
201	0	45	9	SepNov	2011	12.67214237	Cycling	FALSE	A03	10	5	13.18685832	JOE	16.60095825	Established	0	TRUE	Adult	FALSE	0	0
205	0	45	9	SepNov	2011	13.15947981	Infant	FALSE	A03	10	5	13.18685832	JOE	16.60095825	Established	0	TRUE	Adult	FALSE	0	1
207	0	45	9	SepNov	2011	12.72142368	Infant	FALSE	A03	10	5	13.18685832	JOE	16.60095825	Established	0	TRUE	Adult	FALSE	0	1
209	0	45	9	SepNov	2011	12.74606434	Infant	FALSE	A03	10	5	13.18685832	JOE	16.60095825	Established	0	TRUE	Adult	FALSE	0	1
210	1	45	9	SepNov	2011	13.18685832	Pregnant	TRUE	A03	10	5	13.18685832	JOE	16.60095825	Established	0	TRUE	Adult	FALSE	1	0
201	0	46	10	SepNov	2011	12.75564682	Cycling	FALSE	A03	10	5	13.27036277	JOE	16.6844627	Established	0	TRUE	Adult	FALSE	0	0
205	0	46	10	SepNov	2011	13.24298426	Infant	FALSE	A03	10	5	13.27036277	JOE	16.6844627	Established	0	TRUE	Adult	FALSE	0	1
207	0	46	10	SepNov	2011	12.80492813	Infant	FALSE	A03	10	5	13.27036277	JOE	16.6844627	Established	0	TRUE	Adult	FALSE	0	1
209	0	46	10	SepNov	2011	12.82956879	Infant	FALSE	A03	10	5	13.27036277	JOE	16.6844627	Established	0	TRUE	Adult	FALSE	0	1
210	0	46	10	SepNov	2011	13.27036277	Infant	FALSE	A03	10	5	13.27036277	JOE	16.6844627	Established	0	TRUE	Adult	FALSE	0	1
201	0	47	11	SepNov	2011	12.83915127	Cycling	FALSE	A03	10	5	13.35386721	JOE	16.76796715	Established	0	TRUE	Adult	FALSE	0	0
205	0	47	11	SepNov	2011	13.32648871	Infant	FALSE	A03	10	5	13.35386721	JOE	16.76796715	Established	0	TRUE	Adult	FALSE	0	1
207	0	47	11	SepNov	2011	12.88843258	Infant	FALSE	A03	10	5	13.35386721	JOE	16.76796715	Established	0	TRUE	Adult	FALSE	0	1
209	0	47	11	SepNov	2011	12.91307324	Infant	FALSE	A03	10	5	13.35386721	JOE	16.76796715	Established	0	TRUE	Adult	FALSE	0	1
210	0	47	11	SepNov	2011	13.35386721	Infant	FALSE	A03	10	5	13.35386721	JOE	16.76796715	Established	0	TRUE	Adult	FALSE	0	1
201	0	48	12	DecFeb	2011	12.92265572	Cycling	FALSE	A03	10	5	13.43737166	JOE	16.85147159	Established	0	TRUE	Adult	FALSE	0	0
205	0	48	12	DecFeb	2011	13.40999316	Infant	FALSE	A03	10	5	13.43737166	JOE	16.85147159	Established	0	TRUE	Adult	FALSE	0	1
207	0	48	12	DecFeb	2011	12.97193703	Infant	FALSE	A03	10	5	13.43737166	JOE	16.85147159	Established	0	TRUE	Adult	FALSE	0	1
209	0	48	12	DecFeb	2011	12.99657769	Infant	FALSE	A03	10	5	13.43737166	JOE	16.85147159	Established	0	TRUE	Adult	FALSE	0	1
210	0	48	12	DecFeb	2011	13.43737166	Infant	FALSE	A03	10	5	13.43737166	JOE	16.85147159	Established	0	TRUE	Adult	FALSE	0	1
201	0	49	1	DecFeb	2012	13.00752909	Cycling	FALSE	A03	10	5	13.52224504	JOE	16.93634497	Established	0	TRUE	Adult	FALSE	0	0
205	0	49	1	DecFeb	2012	13.49486653	Infant	FALSE	A03	10	5	13.52224504	JOE	16.93634497	Established	0	TRUE	Adult	FALSE	0	1
207	0	49	1	DecFeb	2012	13.0568104	Infant	FALSE	A03	10	5	13.52224504	JOE	16.93634497	Established	0	TRUE	Adult	FALSE	0	1
209	0	49	1	DecFeb	2012	13.08145106	Infant	TRUE	A03	10	5	13.52224504	JOE	16.93634497	Established	0	TRUE	Adult	TRUE	0	1
210	0	49	1	DecFeb	2012	13.52224504	Infant	FALSE	A03	10	5	13.52224504	JOE	16.93634497	Established	0	TRUE	Adult	FALSE	0	1
201	0	50	2	DecFeb	2012	13.08966461	Cycling	FALSE	A03	10	5	13.60438056	JOE	17.01848049	Established	0	TRUE	Adult	FALSE	0	0
205	0	50	2	DecFeb	2012	13.57700205	Infant	TRUE	A03	10	5	13.60438056	JOE	17.01848049	Established	0	TRUE	Adult	TRUE	0	1
207	0	50	2	DecFeb	2012	13.13894593	Infant	FALSE	A03	10	5	13.60438056	JOE	17.01848049	Established	0	TRUE	Adult	FALSE	0	1
209	0	50	2	DecFeb	2012	13.16358658	Pregnant	TRUE	A03	10	5	13.60438056	JOE	17.01848049	Established	0	TRUE	Adult	FALSE	1	1
210	0	50	2	DecFeb	2012	13.60438056	Infant	FALSE	A03	10	5	13.60438056	JOE	17.01848049	Established	0	TRUE	Adult	FALSE	0	1
201	0	51	3	MarMay	2012	13.17180014	Cycling	FALSE	A03	10	5	13.68651608	JOE	17.10061602	Established	0	TRUE	Adult	FALSE	0	0
205	0	51	3	MarMay	2012	13.65913758	Pregnant	TRUE	A03	10	5	13.68651608	JOE	17.10061602	Established	0	TRUE	Adult	FALSE	1	1
207	2	51	3	MarMay	2012	13.22108145	Infant	FALSE	A03	10	5	13.68651608	JOE	17.10061602	Established	0	TRUE	Adult	FALSE	0	1
209	0	51	3	MarMay	2012	13.24572211	Pregnant	TRUE	A03	10	5	13.68651608	JOE	17.10061602	Established	0	TRUE	Adult	FALSE	1	1
210	0	51	3	MarMay	2012	13.68651608	Infant	FALSE	A03	10	5	13.68651608	JOE	17.10061602	Established	0	TRUE	Adult	FALSE	0	1
201	1	52	4	MarMay	2012	13.23203285	Cycling	FALSE	A03	9	4	13.77002053	JOE	17.18412047	Established	0	TRUE	Adult	FALSE	0	0
205	1	52	4	MarMay	2012	13.74264203	Pregnant	TRUE	A03	9	4	13.77002053	JOE	17.18412047	Established	0	TRUE	Adult	FALSE	1	1
209	2	52	4	MarMay	2012	13.32922656	Pregnant	TRUE	A03	9	4	13.77002053	JOE	17.18412047	Established	0	TRUE	Adult	FALSE	1	0
210	1	52	4	MarMay	2012	13.77002053	Infant	FALSE	A03	9	4	13.77002053	JOE	17.18412047	Established	0	TRUE	Adult	FALSE	0	1
205	0	53	5	MarMay	2012	13.82614648	Pregnant	TRUE	A03	8	3	13.85352498	JOE	17.26762491	Established	0	TRUE	Adult	FALSE	1	0
209	1	53	5	MarMay	2012	13.41273101	Pregnant	TRUE	A03	8	3	13.85352498	JOE	17.26762491	Established	0	TRUE	Adult	FALSE	1	0
210	0	53	5	MarMay	2012	13.85352498	Infant	TRUE	A03	8	3	13.85352498	JOE	17.26762491	Established	0	TRUE	Adult	FALSE	0	1
205	0	54	6	JunAug	2012	13.90965092	Pregnant	TRUE	A03	8	3	13.93702943	JOE	17.35112936	Established	0	TRUE	Adult	FALSE	1	0
209	0	54	6	JunAug	2012	13.49623546	Pregnant	TRUE	A03	8	3	13.93702943	JOE	17.35112936	Established	0	TRUE	Adult	FALSE	1	0
210	0	54	6	JunAug	2012	13.93702943	Pregnant	TRUE	A03	8	3	13.93702943	JOE	17.35112936	Established	0	TRUE	Adult	FALSE	1	1
205	0	55	7	JunAug	2012	13.99315537	Pregnant	TRUE	A03	10	3	14.02053388	JOE	17.43463381	Established	0	TRUE	Adult	FALSE	1	0
209	0	55	7	JunAug	2012	13.5797399	Pregnant	TRUE	A03	10	3	14.02053388	JOE	17.43463381	Established	0	TRUE	Adult	FALSE	1	0
210	0	55	7	JunAug	2012	14.02053388	Pregnant	TRUE	A03	10	3	14.02053388	JOE	17.43463381	Established	0	TRUE	Adult	FALSE	1	1
205	0	56	8	JunAug	2012	14.07802875	Infant	FALSE	A03	10	3	14.10540726	JOE	17.51950719	Established	0	TRUE	Adult	FALSE	0	1
209	0	56	8	JunAug	2012	13.66461328	Infant	FALSE	A03	10	3	14.10540726	JOE	17.51950719	Established	0	TRUE	Adult	FALSE	0	1
210	0	56	8	JunAug	2012	14.10540726	Pregnant	TRUE	A03	10	3	14.10540726	JOE	17.51950719	Established	0	TRUE	Adult	FALSE	1	1
205	0	57	9	SepNov	2012	14.1615332	Infant	FALSE	A03	10	3	14.1889117	JOE	17.60301164	Established	0	TRUE	Adult	FALSE	0	1
209	0	57	9	SepNov	2012	13.74811773	Infant	FALSE	A03	10	3	14.1889117	JOE	17.60301164	Established	0	TRUE	Adult	FALSE	0	1
210	0	57	9	SepNov	2012	14.1889117	Pregnant	TRUE	A03	10	3	14.1889117	JOE	17.60301164	Established	0	TRUE	Adult	FALSE	1	1
205	0	58	10	SepNov	2012	14.24503765	Infant	FALSE	A03	10	3	14.27241615	JOE	17.68651608	Established	0	TRUE	Adult	FALSE	0	1
209	0	58	10	SepNov	2012	13.83162218	Infant	FALSE	A03	10	3	14.27241615	JOE	17.68651608	Established	0	TRUE	Adult	FALSE	0	1
210	0	58	10	SepNov	2012	14.27241615	Pregnant	TRUE	A03	10	3	14.27241615	JOE	17.68651608	Established	0	TRUE	Adult	FALSE	1	0
205	0	59	11	SepNov	2012	14.32854209	Infant	FALSE	A03	11	3	14.3559206	JOE	17.77002053	Established	0	TRUE	Adult	FALSE	0	1
209	0	59	11	SepNov	2012	13.91512663	Infant	FALSE	A03	11	3	14.3559206	JOE	17.77002053	Established	0	TRUE	Adult	FALSE	0	1
210	0	59	11	SepNov	2012	14.3559206	Pregnant	TRUE	A03	11	3	14.3559206	JOE	17.77002053	Established	0	TRUE	Adult	FALSE	1	0
205	0	60	12	DecFeb	2012	14.41204654	Infant	FALSE	A03	11	3	14.43942505	JOE	17.85352498	Established	0	TRUE	Adult	FALSE	0	1
209	0	60	12	DecFeb	2012	13.99863107	Infant	FALSE	A03	11	3	14.43942505	JOE	17.85352498	Established	0	TRUE	Adult	FALSE	0	1
210	0	60	12	DecFeb	2012	14.43942505	Infant	FALSE	A03	11	3	14.43942505	JOE	17.85352498	Established	0	TRUE	Adult	FALSE	0	1
205	0	61	1	DecFeb	2013	14.49691992	Infant	FALSE	A03	11	3	14.52429843	JOE	17.93839836	Established	0	TRUE	Adult	FALSE	0	1
209	0	61	1	DecFeb	2013	14.08350445	Infant	FALSE	A03	11	3	14.52429843	JOE	17.93839836	Established	0	TRUE	Adult	FALSE	0	1
210	0	61	1	DecFeb	2013	14.52429843	Infant	FALSE	A03	11	3	14.52429843	JOE	17.93839836	Established	0	TRUE	Adult	FALSE	0	1
205	0	62	2	DecFeb	2013	14.57768652	Infant	FALSE	A03	11	3	14.60506502	JOE	18.01916496	Established	0	TRUE	Adult	FALSE	0	1
209	0	62	2	DecFeb	2013	14.16427105	Infant	FALSE	A03	11	3	14.60506502	JOE	18.01916496	Established	0	TRUE	Adult	FALSE	0	1
210	0	62	2	DecFeb	2013	14.60506502	Infant	FALSE	A03	11	3	14.60506502	JOE	18.01916496	Established	0	TRUE	Adult	FALSE	0	1
205	0	63	3	MarMay	2013	14.65845311	Infant	FALSE	A03	11	3	14.68583162	JOE	18.09993155	Established	0	TRUE	Adult	FALSE	0	1
209	0	63	3	MarMay	2013	14.24503765	Infant	FALSE	A03	11	3	14.68583162	JOE	18.09993155	Established	0	TRUE	Adult	FALSE	0	1
210	0	63	3	MarMay	2013	14.68583162	Infant	FALSE	A03	11	3	14.68583162	JOE	18.09993155	Established	0	TRUE	Adult	FALSE	0	1
205	0	64	4	MarMay	2013	14.74195756	Infant	FALSE	A03	11	3	14.76933607	JOE	18.183436	Established	0	TRUE	Adult	FALSE	0	1
209	0	64	4	MarMay	2013	14.32854209	Infant	FALSE	A03	11	3	14.76933607	JOE	18.183436	Established	0	TRUE	Adult	FALSE	0	1
210	1	64	4	MarMay	2013	14.76933607	Infant	FALSE	A03	11	3	14.76933607	JOE	18.183436	Established	0	TRUE	Adult	FALSE	0	1
205	0	65	5	MarMay	2013	14.82546201	Infant	FALSE	A03	11	3	14.85284052	JOE	18.26694045	Established	0	TRUE	Adult	FALSE	0	1
209	0	65	5	MarMay	2013	14.41204654	Infant	FALSE	A03	11	3	14.85284052	JOE	18.26694045	Established	0	TRUE	Adult	FALSE	0	1
210	0	65	5	MarMay	2013	14.85284052	Infant	FALSE	A03	11	3	14.85284052	JOE	18.26694045	Established	0	TRUE	Adult	FALSE	0	1
205	0	66	6	JunAug	2013	14.90896646	Infant	FALSE	A03	11	3	14.93634497	JOE	18.3504449	Established	0	TRUE	Adult	FALSE	0	1
209	0	66	6	JunAug	2013	14.49555099	Infant	FALSE	A03	11	3	14.93634497	JOE	18.3504449	Established	0	TRUE	Adult	FALSE	0	1
210	0	66	6	JunAug	2013	14.93634497	Infant	FALSE	A03	11	3	14.93634497	JOE	18.3504449	Established	0	TRUE	Adult	FALSE	0	1
205	0	67	7	JunAug	2013	14.99247091	Infant	TRUE	A03	11	3	15.01984942	JOE	18.43394935	Established	0	TRUE	Adult	TRUE	0	1
209	0	67	7	JunAug	2013	14.57905544	Infant	FALSE	A03	11	3	15.01984942	JOE	18.43394935	Established	0	TRUE	Adult	FALSE	0	1
210	0	67	7	JunAug	2013	15.01984942	Infant	FALSE	A03	11	3	15.01984942	JOE	18.43394935	Established	0	TRUE	Adult	FALSE	0	1
205	0	68	8	JunAug	2013	15.07734428	Pregnant	TRUE	A03	11	3	15.10472279	JOE	18.51882272	Established	0	TRUE	Adult	FALSE	1	0
209	0	68	8	JunAug	2013	14.66392882	Cycling	FALSE	A03	11	3	15.10472279	JOE	18.51882272	Established	0	TRUE	Adult	FALSE	0	0
210	0	68	8	JunAug	2013	15.10472279	Infant	FALSE	A03	11	3	15.10472279	JOE	18.51882272	Established	0	TRUE	Adult	FALSE	0	1
205	0	69	9	SepNov	2013	15.16084873	Pregnant	TRUE	A03	11	3	15.16906229	JOE	18.60232717	Established	0	TRUE	Adult	FALSE	1	0
209	0	69	9	SepNov	2013	14.74743326	Cycling	FALSE	A03	11	3	15.16906229	JOE	18.60232717	Established	0	TRUE	Adult	FALSE	0	0
210	0	69	9	SepNov	2013	15.16906229	Infant	FALSE	A03	11	3	15.16906229	JOE	18.60232717	Established	0	TRUE	Adult	FALSE	0	1
205	0	70	10	SepNov	2013	15.24435318	Pregnant	TRUE	A03	10	3	15.24435318	JOE	18.68583162	Established	0.001953125	TRUE	Adult	FALSE	1	0
209	0	70	10	SepNov	2013	14.83093771	Cycling	FALSE	A03	10	3	15.24435318	JOE	18.68583162	Established	0.001953125	TRUE	Adult	FALSE	0	0
605	0	70	10	SepNov	2013	2.565366188	Cycling	FALSE	A03	10	3	15.24435318	JOE	18.68583162	Established	0.001953125	TRUE	Adolescent	FALSE	0	0
205	0	71	11	SepNov	2013	15.32785763	Pregnant	TRUE	A03	10	4	15.32785763	JOE	18.76933607	Established	0.001953125	TRUE	Adult	FALSE	1	0
209	0	71	11	SepNov	2013	14.91444216	Cycling	FALSE	A03	10	4	15.32785763	JOE	18.76933607	Established	0.001953125	TRUE	Adult	FALSE	0	0
595	0	71	11	SepNov	2013	2.580424367	Cycling	FALSE	A03	10	4	15.32785763	JOE	18.76933607	Established	0.001953125	TRUE	Adolescent	FALSE	0	0
605	0	71	11	SepNov	2013	2.648870637	Cycling	FALSE	A03	10	4	15.32785763	JOE	18.76933607	Established	0.001953125	TRUE	Adolescent	FALSE	0	0
205	0	72	12	DecFeb	2013	15.41136208	Pregnant	TRUE	A03	10	4	15.41136208	JOE	18.85284052	Established	0.001953125	TRUE	Adult	FALSE	1	0
209	0	72	12	DecFeb	2013	14.99794661	Cycling	FALSE	A03	10	4	15.41136208	JOE	18.85284052	Established	0.001953125	TRUE	Adult	FALSE	0	0
595	0	72	12	DecFeb	2013	2.663928816	Cycling	FALSE	A03	10	4	15.41136208	JOE	18.85284052	Established	0.001953125	TRUE	Adolescent	FALSE	0	0
605	0	72	12	DecFeb	2013	2.732375086	Cycling	FALSE	A03	10	4	15.41136208	JOE	18.85284052	Established	0.001953125	TRUE	Adolescent	FALSE	0	0
205	0	73	1	DecFeb	2014	15.49623546	Pregnant	TRUE	A03	4	2	15.49623546	JOE	18.93771389	Established	0.0234375	TRUE	Adult	FALSE	1	0
209	0	73	1	DecFeb	2014	15.08281999	Cycling	FALSE	A03	4	2	15.49623546	JOE	18.93771389	Established	0.0234375	TRUE	Adult	FALSE	0	0
205	0	74	2	DecFeb	2014	15.57700205	Infant	FALSE	A03	4	2	15.57700205	JOE	19.01848049	Established	0.0234375	TRUE	Adult	FALSE	0	1
209	0	74	2	DecFeb	2014	15.16358658	Cycling	FALSE	A03	4	2	15.57700205	JOE	19.01848049	Established	0.0234375	TRUE	Adult	FALSE	0	0
205	0	75	3	MarMay	2014	15.65776865	Infant	FALSE	A03	4	2	15.65776865	JOE	19.09240246	Established	0.0234375	TRUE	Adult	FALSE	0	1
209	0	75	3	MarMay	2014	15.24435318	Cycling	TRUE	A03	4	2	15.65776865	JOE	19.09240246	Established	0.0234375	TRUE	Adult	TRUE	0	0
474	0	74	2	DecFeb	2014	5.126625599	Cycling	FALSE	A04	8	6	5.482546201	LUCAS	11.66461328	Introduction	0.001464844	TRUE	YoungAdult	FALSE	0	0
475	0	74	2	DecFeb	2014	5.230663929	Cycling	FALSE	A04	8	6	5.482546201	LUCAS	11.66461328	Introduction	0.001464844	TRUE	YoungAdult	FALSE	0	0
495	0	74	2	DecFeb	2014	5.482546201	Cycling	TRUE	A04	8	6	5.482546201	LUCAS	11.66461328	Introduction	0.001464844	TRUE	YoungAdult	TRUE	0	0
515	0	74	2	DecFeb	2014	4.995208761	Cycling	FALSE	A04	8	6	5.482546201	LUCAS	11.66461328	Introduction	0.001464844	TRUE	YoungAdult	FALSE	0	0
595	0	74	2	DecFeb	2014	2.829568789	Cycling	FALSE	A04	8	6	5.482546201	LUCAS	11.66461328	Introduction	0.001464844	TRUE	Adolescent	FALSE	0	0
605	0	74	2	DecFeb	2014	2.898015058	Cycling	FALSE	A04	8	6	5.482546201	LUCAS	11.66461328	Introduction	0.001464844	TRUE	Adolescent	FALSE	0	0
474	1	75	3	MarMay	2014	5.207392197	Cycling	FALSE	A04	8	6	5.563312799	LUCAS	11.74537988	NewMale	0.001464844	TRUE	YoungAdult	FALSE	0	0
475	0	75	3	MarMay	2014	5.311430527	Cycling	FALSE	A04	8	6	5.563312799	LUCAS	11.74537988	NewMale	0.001464844	TRUE	YoungAdult	FALSE	0	0
495	0	75	3	MarMay	2014	5.563312799	Pregnant	TRUE	A04	8	6	5.563312799	LUCAS	11.74537988	NewMale	0.001464844	TRUE	YoungAdult	FALSE	1	0
515	2	75	3	MarMay	2014	5.075975359	Cycling	FALSE	A04	8	6	5.563312799	LUCAS	11.74537988	NewMale	0.001464844	TRUE	YoungAdult	FALSE	0	0
595	0	75	3	MarMay	2014	2.910335387	Cycling	FALSE	A04	8	6	5.563312799	LUCAS	11.74537988	NewMale	0.001464844	TRUE	Adolescent	FALSE	0	0
605	0	75	3	MarMay	2014	2.978781656	Cycling	FALSE	A04	8	6	5.563312799	LUCAS	11.74537988	NewMale	0.001464844	TRUE	Adolescent	FALSE	0	0
474	0	76	4	MarMay	2014	5.290896646	Cycling	TRUE	A04	8	7	5.646817248	LUCAS	11.82888433	NewMale	0.001464844	TRUE	YoungAdult	TRUE	0	0
475	0	76	4	MarMay	2014	5.394934976	Cycling	TRUE	A04	8	7	5.646817248	LUCAS	11.82888433	NewMale	0.001464844	TRUE	YoungAdult	TRUE	0	0
495	0	76	4	MarMay	2014	5.646817248	Pregnant	TRUE	A04	8	7	5.646817248	LUCAS	11.82888433	NewMale	0.001464844	TRUE	YoungAdult	FALSE	1	0
515	0	76	4	MarMay	2014	5.159479808	Cycling	TRUE	A04	8	7	5.646817248	LUCAS	11.82888433	NewMale	0.001464844	TRUE	YoungAdult	TRUE	0	0
583	0	76	4	MarMay	2014	2.550308008	Pregnant	TRUE	A04	8	7	5.646817248	LUCAS	11.82888433	NewMale	0.001464844	TRUE	Adolescent	FALSE	1	0
595	1	76	4	MarMay	2014	2.993839836	Cycling	FALSE	A04	8	7	5.646817248	LUCAS	11.82888433	NewMale	0.001464844	TRUE	Adolescent	FALSE	0	0
605	1	76	4	MarMay	2014	3.062286105	Cycling	TRUE	A04	8	7	5.646817248	LUCAS	11.82888433	NewMale	0.001464844	TRUE	Adolescent	TRUE	0	0
474	0	77	5	MarMay	2014	5.374401095	Pregnant	TRUE	A04	8	7	5.730321697	LUCAS	11.91238877	NewMale	0.001464844	TRUE	YoungAdult	FALSE	1	0
475	0	77	5	MarMay	2014	5.478439425	Pregnant	TRUE	A04	8	7	5.730321697	LUCAS	11.91238877	NewMale	0.001464844	TRUE	YoungAdult	FALSE	1	0
495	0	77	5	MarMay	2014	5.730321697	Pregnant	TRUE	A04	8	7	5.730321697	LUCAS	11.91238877	NewMale	0.001464844	TRUE	YoungAdult	FALSE	1	0
515	0	77	5	MarMay	2014	5.242984257	Pregnant	TRUE	A04	8	7	5.730321697	LUCAS	11.91238877	NewMale	0.001464844	TRUE	YoungAdult	FALSE	1	0
583	0	77	5	MarMay	2014	2.633812457	Pregnant	TRUE	A04	8	7	5.730321697	LUCAS	11.91238877	NewMale	0.001464844	TRUE	Adolescent	FALSE	1	0
595	0	77	5	MarMay	2014	3.077344285	Cycling	FALSE	A04	8	7	5.730321697	LUCAS	11.91238877	NewMale	0.001464844	TRUE	Adolescent	FALSE	0	0
605	0	77	5	MarMay	2014	3.145790554	Pregnant	TRUE	A04	8	7	5.730321697	LUCAS	11.91238877	NewMale	0.001464844	TRUE	Adolescent	FALSE	1	0
474	0	78	6	JunAug	2014	5.457905544	Pregnant	TRUE	A04	8	7	5.813826146	LUCAS	11.99589322	Established	0.001464844	TRUE	YoungAdult	FALSE	1	0
475	0	78	6	JunAug	2014	5.561943874	Pregnant	TRUE	A04	8	7	5.813826146	LUCAS	11.99589322	Established	0.001464844	TRUE	YoungAdult	FALSE	1	0
495	0	78	6	JunAug	2014	5.813826146	Pregnant	TRUE	A04	8	7	5.813826146	LUCAS	11.99589322	Established	0.001464844	TRUE	YoungAdult	FALSE	1	0
515	0	78	6	JunAug	2014	5.326488706	Pregnant	TRUE	A04	8	7	5.813826146	LUCAS	11.99589322	Established	0.001464844	TRUE	YoungAdult	FALSE	1	0
583	0	78	6	JunAug	2014	2.717316906	Pregnant	TRUE	A04	8	7	5.813826146	LUCAS	11.99589322	Established	0.001464844	TRUE	Adolescent	FALSE	1	0
595	0	78	6	JunAug	2014	3.160848734	Cycling	FALSE	A04	8	7	5.813826146	LUCAS	11.99589322	Established	0.001464844	TRUE	Adolescent	FALSE	0	0
605	0	78	6	JunAug	2014	3.229295003	Pregnant	TRUE	A04	8	7	5.813826146	LUCAS	11.99589322	Established	0.001464844	TRUE	Adolescent	FALSE	1	0
474	0	79	7	JunAug	2014	5.541409993	Pregnant	TRUE	A04	8	7	5.897330595	LUCAS	12.07939767	Established	0.001464844	TRUE	YoungAdult	FALSE	1	0
475	0	79	7	JunAug	2014	5.645448323	Pregnant	TRUE	A04	8	7	5.897330595	LUCAS	12.07939767	Established	0.001464844	TRUE	YoungAdult	FALSE	1	0
495	0	79	7	JunAug	2014	5.897330595	Pregnant	TRUE	A04	8	7	5.897330595	LUCAS	12.07939767	Established	0.001464844	TRUE	YoungAdult	FALSE	1	0
515	0	79	7	JunAug	2014	5.409993155	Pregnant	TRUE	A04	8	7	5.897330595	LUCAS	12.07939767	Established	0.001464844	TRUE	YoungAdult	FALSE	1	0
583	0	79	7	JunAug	2014	2.800821355	Pregnant	TRUE	A04	8	7	5.897330595	LUCAS	12.07939767	Established	0.001464844	TRUE	Adolescent	FALSE	1	0
595	0	79	7	JunAug	2014	3.244353183	Cycling	FALSE	A04	8	7	5.897330595	LUCAS	12.07939767	Established	0.001464844	TRUE	Adolescent	FALSE	0	0
605	1	79	7	JunAug	2014	3.312799452	Pregnant	TRUE	A04	8	7	5.897330595	LUCAS	12.07939767	Established	0.001464844	TRUE	Adolescent	FALSE	1	0
474	0	80	8	JunAug	2014	5.626283368	Pregnant	TRUE	A04	9	7	5.98220397	LUCAS	12.16427105	Established	0.001464844	TRUE	YoungAdult	FALSE	1	0
475	0	80	8	JunAug	2014	5.730321697	Pregnant	TRUE	A04	9	7	5.98220397	LUCAS	12.16427105	Established	0.001464844	TRUE	YoungAdult	FALSE	1	0
495	0	80	8	JunAug	2014	5.98220397	Pregnant	TRUE	A04	9	7	5.98220397	LUCAS	12.16427105	Established	0.001464844	TRUE	YoungAdult	FALSE	1	0
515	0	80	8	JunAug	2014	5.49486653	Pregnant	TRUE	A04	9	7	5.98220397	LUCAS	12.16427105	Established	0.001464844	TRUE	YoungAdult	FALSE	1	0
583	0	80	8	JunAug	2014	2.88569473	Pregnant	TRUE	A04	9	7	5.98220397	LUCAS	12.16427105	Established	0.001464844	TRUE	Adolescent	FALSE	1	0
595	0	80	8	JunAug	2014	3.329226557	Cycling	FALSE	A04	9	7	5.98220397	LUCAS	12.16427105	Established	0.001464844	TRUE	Adolescent	FALSE	0	0
605	0	80	8	JunAug	2014	3.397672827	Pregnant	TRUE	A04	9	7	5.98220397	LUCAS	12.16427105	Established	0.001464844	TRUE	Adolescent	FALSE	1	0
474	0	81	9	SepNov	2014	5.709787817	Pregnant	TRUE	A04	10	7	6.065708419	LUCAS	12.2477755	Established	0.001464844	TRUE	YoungAdult	FALSE	1	0
475	0	81	9	SepNov	2014	5.813826146	Pregnant	TRUE	A04	10	7	6.065708419	LUCAS	12.2477755	Established	0.001464844	TRUE	YoungAdult	FALSE	1	0
495	0	81	9	SepNov	2014	6.065708419	Infant	FALSE	A04	10	7	6.065708419	LUCAS	12.2477755	Established	0.001464844	TRUE	YoungAdult	FALSE	0	1
515	0	81	9	SepNov	2014	5.578370979	Pregnant	TRUE	A04	10	7	6.065708419	LUCAS	12.2477755	Established	0.001464844	TRUE	YoungAdult	FALSE	1	0
583	0	81	9	SepNov	2014	2.969199179	Pregnant	TRUE	A04	10	7	6.065708419	LUCAS	12.2477755	Established	0.001464844	TRUE	Adolescent	FALSE	1	0
595	0	81	9	SepNov	2014	3.412731006	Cycling	FALSE	A04	10	7	6.065708419	LUCAS	12.2477755	Established	0.001464844	TRUE	Adolescent	FALSE	0	0
605	0	81	9	SepNov	2014	3.481177276	Pregnant	TRUE	A04	10	7	6.065708419	LUCAS	12.2477755	Established	0.001464844	TRUE	Adolescent	FALSE	1	0
474	0	82	10	SepNov	2014	5.793292266	Pregnant	TRUE	A04	13	7	6.149212868	LUCAS	12.33127995	Established	0.001464844	TRUE	YoungAdult	FALSE	1	0
475	0	82	10	SepNov	2014	5.897330595	Pregnant	TRUE	A04	13	7	6.149212868	LUCAS	12.33127995	Established	0.001464844	TRUE	YoungAdult	FALSE	1	0
495	0	82	10	SepNov	2014	6.149212868	Infant	FALSE	A04	13	7	6.149212868	LUCAS	12.33127995	Established	0.001464844	TRUE	YoungAdult	FALSE	0	1
515	0	82	10	SepNov	2014	5.661875428	Infant	FALSE	A04	13	7	6.149212868	LUCAS	12.33127995	Established	0.001464844	TRUE	YoungAdult	FALSE	0	1
583	0	82	10	SepNov	2014	3.052703628	Cycling	FALSE	A04	13	7	6.149212868	LUCAS	12.33127995	Established	0.001464844	TRUE	Adolescent	FALSE	0	0
595	0	82	10	SepNov	2014	3.496235455	Cycling	FALSE	A04	13	7	6.149212868	LUCAS	12.33127995	Established	0.001464844	TRUE	Adolescent	FALSE	0	0
605	0	82	10	SepNov	2014	3.564681725	Pregnant	FALSE	A04	13	7	6.149212868	LUCAS	12.33127995	Established	0.001464844	TRUE	Adolescent	FALSE	1	0
474	1	83	11	SepNov	2014	5.876796715	Infant	FALSE	A04	13	7	6.232717317	LUCAS	12.41478439	Established	0.001464844	TRUE	YoungAdult	FALSE	0	1
475	0	83	11	SepNov	2014	5.980835044	Infant	FALSE	A04	13	7	6.232717317	LUCAS	12.41478439	Established	0.001464844	TRUE	YoungAdult	FALSE	0	1
495	0	83	11	SepNov	2014	6.232717317	Infant	FALSE	A04	13	7	6.232717317	LUCAS	12.41478439	Established	0.001464844	TRUE	YoungAdult	FALSE	0	1
515	1	83	11	SepNov	2014	5.745379877	Infant	FALSE	A04	13	7	6.232717317	LUCAS	12.41478439	Established	0.001464844	TRUE	YoungAdult	FALSE	0	1
583	0	83	11	SepNov	2014	3.136208077	Cycling	FALSE	A04	13	7	6.232717317	LUCAS	12.41478439	Established	0.001464844	TRUE	Adolescent	FALSE	0	0
595	1	83	11	SepNov	2014	3.579739904	Cycling	FALSE	A04	13	7	6.232717317	LUCAS	12.41478439	Established	0.001464844	TRUE	Adolescent	FALSE	0	0
605	0	83	11	SepNov	2014	3.648186174	Infant	FALSE	A04	13	7	6.232717317	LUCAS	12.41478439	Established	0.001464844	TRUE	Adolescent	FALSE	0	1
474	0	84	12	DecFeb	2014	5.960301164	Infant	FALSE	A04	13	7	6.316221766	LUCAS	12.49828884	Established	0.001464844	TRUE	YoungAdult	FALSE	0	1
475	0	84	12	DecFeb	2014	6.064339493	Infant	FALSE	A04	13	7	6.316221766	LUCAS	12.49828884	Established	0.001464844	TRUE	YoungAdult	FALSE	0	1
495	1	84	12	DecFeb	2014	6.316221766	Infant	FALSE	A04	13	7	6.316221766	LUCAS	12.49828884	Established	0.001464844	TRUE	YoungAdult	FALSE	0	1
515	0	84	12	DecFeb	2014	5.828884326	Infant	FALSE	A04	13	7	6.316221766	LUCAS	12.49828884	Established	0.001464844	TRUE	YoungAdult	FALSE	0	1
583	0	84	12	DecFeb	2014	3.219712526	Cycling	FALSE	A04	13	7	6.316221766	LUCAS	12.49828884	Established	0.001464844	TRUE	Adolescent	FALSE	0	0
595	1	84	12	DecFeb	2014	3.663244353	Cycling	FALSE	A04	13	7	6.316221766	LUCAS	12.49828884	Established	0.001464844	TRUE	Adolescent	FALSE	0	0
605	0	84	12	DecFeb	2014	3.731690623	Infant	FALSE	A04	13	7	6.316221766	LUCAS	12.49828884	Established	0.001464844	TRUE	Adolescent	FALSE	0	1
474	0	85	1	DecFeb	2015	6.045174538	Infant	FALSE	A04	13	7	6.40109514	LUCAS	12.58316222	Established	0.001464844	TRUE	YoungAdult	FALSE	0	1
475	0	85	1	DecFeb	2015	6.149212868	Infant	FALSE	A04	13	7	6.40109514	LUCAS	12.58316222	Established	0.001464844	TRUE	YoungAdult	FALSE	0	1
495	0	85	1	DecFeb	2015	6.40109514	Infant	FALSE	A04	13	7	6.40109514	LUCAS	12.58316222	Established	0.001464844	TRUE	YoungAdult	FALSE	0	1
515	0	85	1	DecFeb	2015	5.9137577	Infant	FALSE	A04	13	7	6.40109514	LUCAS	12.58316222	Established	0.001464844	TRUE	YoungAdult	FALSE	0	1
583	0	85	1	DecFeb	2015	3.3045859	Cycling	FALSE	A04	13	7	6.40109514	LUCAS	12.58316222	Established	0.001464844	TRUE	Adolescent	FALSE	0	0
595	0	85	1	DecFeb	2015	3.748117728	Cycling	FALSE	A04	13	7	6.40109514	LUCAS	12.58316222	Established	0.001464844	TRUE	Adolescent	FALSE	0	0
605	0	85	1	DecFeb	2015	3.816563997	Infant	FALSE	A04	13	7	6.40109514	LUCAS	12.58316222	Established	0.001464844	TRUE	Adolescent	FALSE	0	1
474	0	86	2	DecFeb	2015	6.125941136	Infant	FALSE	A04	13	7	6.481861739	LUCAS	12.66392882	Established	0.001464844	TRUE	YoungAdult	FALSE	0	1
475	0	86	2	DecFeb	2015	6.229979466	Infant	FALSE	A04	13	7	6.481861739	LUCAS	12.66392882	Established	0.001464844	TRUE	YoungAdult	FALSE	0	1
495	0	86	2	DecFeb	2015	6.481861739	Infant	FALSE	A04	13	7	6.481861739	LUCAS	12.66392882	Established	0.001464844	TRUE	YoungAdult	FALSE	0	1
515	0	86	2	DecFeb	2015	5.994524298	Infant	FALSE	A04	13	7	6.481861739	LUCAS	12.66392882	Established	0.001464844	TRUE	YoungAdult	FALSE	0	1
583	0	86	2	DecFeb	2015	3.385352498	Cycling	FALSE	A04	13	7	6.481861739	LUCAS	12.66392882	Established	0.001464844	TRUE	Adolescent	FALSE	0	0
595	0	86	2	DecFeb	2015	3.828884326	Cycling	FALSE	A04	13	7	6.481861739	LUCAS	12.66392882	Established	0.001464844	TRUE	Adolescent	FALSE	0	0
605	0	86	2	DecFeb	2015	3.897330595	Infant	FALSE	A04	13	7	6.481861739	LUCAS	12.66392882	Established	0.001464844	TRUE	Adolescent	FALSE	0	1
474	0	87	3	MarMay	2015	6.206707734	Infant	FALSE	A04	13	7	6.562628337	LUCAS	12.74469541	Established	0.001464844	TRUE	YoungAdult	FALSE	0	1
475	1	87	3	MarMay	2015	6.310746064	Infant	FALSE	A04	13	7	6.562628337	LUCAS	12.74469541	Established	0.001464844	TRUE	YoungAdult	FALSE	0	1
495	0	87	3	MarMay	2015	6.562628337	Infant	FALSE	A04	13	7	6.562628337	LUCAS	12.74469541	Established	0.001464844	TRUE	YoungAdult	FALSE	0	1
515	0	87	3	MarMay	2015	6.075290897	Infant	FALSE	A04	13	7	6.562628337	LUCAS	12.74469541	Established	0.001464844	TRUE	YoungAdult	FALSE	0	1
583	0	87	3	MarMay	2015	3.466119097	Cycling	FALSE	A04	13	7	6.562628337	LUCAS	12.74469541	Established	0.001464844	TRUE	Adolescent	FALSE	0	0
595	0	87	3	MarMay	2015	3.909650924	Cycling	FALSE	A04	13	7	6.562628337	LUCAS	12.74469541	Established	0.001464844	TRUE	Adolescent	FALSE	0	0
605	0	87	3	MarMay	2015	3.978097194	Infant	FALSE	A04	13	7	6.562628337	LUCAS	12.74469541	Established	0.001464844	TRUE	Adolescent	FALSE	0	1
474	0	88	4	MarMay	2015	6.290212183	Infant	FALSE	A04	13	7	6.646132786	LUCAS	12.82819986	Established	0.001464844	TRUE	YoungAdult	FALSE	0	1
475	0	88	4	MarMay	2015	6.394250513	Infant	FALSE	A04	13	7	6.646132786	LUCAS	12.82819986	Established	0.001464844	TRUE	YoungAdult	FALSE	0	1
495	0	88	4	MarMay	2015	6.646132786	Infant	FALSE	A04	13	7	6.646132786	LUCAS	12.82819986	Established	0.001464844	TRUE	YoungAdult	FALSE	0	1
515	0	88	4	MarMay	2015	6.158795346	Infant	FALSE	A04	13	7	6.646132786	LUCAS	12.82819986	Established	0.001464844	TRUE	YoungAdult	FALSE	0	1
583	0	88	4	MarMay	2015	3.549623546	Cycling	FALSE	A04	13	7	6.646132786	LUCAS	12.82819986	Established	0.001464844	TRUE	Adolescent	FALSE	0	0
595	0	88	4	MarMay	2015	3.993155373	Cycling	TRUE	A04	13	7	6.646132786	LUCAS	12.82819986	Established	0.001464844	TRUE	Adolescent	TRUE	0	0
605	0	88	4	MarMay	2015	4.061601643	Infant	FALSE	A04	13	7	6.646132786	LUCAS	12.82819986	Established	0.001464844	TRUE	YoungAdult	FALSE	0	1
474	0	89	5	MarMay	2015	6.373716632	Infant	TRUE	A04	13	7	6.729637235	LUCAS	12.91170431	Established	0.001464844	TRUE	YoungAdult	TRUE	0	1
475	0	89	5	MarMay	2015	6.477754962	Infant	FALSE	A04	13	7	6.729637235	LUCAS	12.91170431	Established	0.001464844	TRUE	YoungAdult	FALSE	0	1
495	0	89	5	MarMay	2015	6.729637235	Infant	FALSE	A04	13	7	6.729637235	LUCAS	12.91170431	Established	0.001464844	TRUE	YoungAdult	FALSE	0	1
515	0	89	5	MarMay	2015	6.242299795	Infant	TRUE	A04	13	7	6.729637235	LUCAS	12.91170431	Established	0.001464844	TRUE	YoungAdult	TRUE	0	1
583	0	89	5	MarMay	2015	3.633127995	Cycling	TRUE	A04	13	7	6.729637235	LUCAS	12.91170431	Established	0.001464844	TRUE	Adolescent	TRUE	0	0
595	1	89	5	MarMay	2015	4.076659822	Pregnant	TRUE	A04	13	7	6.729637235	LUCAS	12.91170431	Established	0.001464844	TRUE	YoungAdult	FALSE	1	0
605	0	89	5	MarMay	2015	4.145106092	Infant	FALSE	A04	13	7	6.729637235	LUCAS	12.91170431	Established	0.001464844	TRUE	YoungAdult	FALSE	0	1
474	0	90	6	JunAug	2015	6.457221081	Pregnant	TRUE	A04	13	7	6.813141684	LUCAS	12.99520876	Established	0.001464844	TRUE	YoungAdult	FALSE	1	1
475	0	90	6	JunAug	2015	6.561259411	Infant	FALSE	A04	13	7	6.813141684	LUCAS	12.99520876	Established	0.001464844	TRUE	YoungAdult	FALSE	0	1
495	0	90	6	JunAug	2015	6.813141684	Infant	FALSE	A04	13	7	6.813141684	LUCAS	12.99520876	Established	0.001464844	TRUE	YoungAdult	FALSE	0	1
515	0	90	6	JunAug	2015	6.325804244	Pregnant	TRUE	A04	13	7	6.813141684	LUCAS	12.99520876	Established	0.001464844	TRUE	YoungAdult	FALSE	1	1
583	0	90	6	JunAug	2015	3.716632444	Pregnant	TRUE	A04	13	7	6.813141684	LUCAS	12.99520876	Established	0.001464844	TRUE	Adolescent	FALSE	1	0
595	0	90	6	JunAug	2015	4.160164271	Pregnant	TRUE	A04	13	7	6.813141684	LUCAS	12.99520876	Established	0.001464844	TRUE	YoungAdult	FALSE	1	0
605	0	90	6	JunAug	2015	4.228610541	Infant	TRUE	A04	13	7	6.813141684	LUCAS	12.99520876	Established	0.001464844	TRUE	YoungAdult	TRUE	0	1
474	0	91	7	JunAug	2015	6.54072553	Pregnant	TRUE	A04	13	7	6.896646133	LUCAS	13.07871321	Established	0.001464844	TRUE	YoungAdult	FALSE	1	1
475	0	91	7	JunAug	2015	6.64476386	Infant	FALSE	A04	13	7	6.896646133	LUCAS	13.07871321	Established	0.001464844	TRUE	YoungAdult	FALSE	0	1
495	0	91	7	JunAug	2015	6.896646133	Infant	FALSE	A04	13	7	6.896646133	LUCAS	13.07871321	Established	0.001464844	TRUE	YoungAdult	FALSE	0	1
515	0	91	7	JunAug	2015	6.409308693	Pregnant	TRUE	A04	13	7	6.896646133	LUCAS	13.07871321	Established	0.001464844	TRUE	YoungAdult	FALSE	1	1
583	0	91	7	JunAug	2015	3.800136893	Pregnant	TRUE	A04	13	7	6.896646133	LUCAS	13.07871321	Established	0.001464844	TRUE	Adolescent	FALSE	1	0
595	0	91	7	JunAug	2015	4.24366872	Pregnant	TRUE	A04	13	7	6.896646133	LUCAS	13.07871321	Established	0.001464844	TRUE	YoungAdult	FALSE	1	0
605	0	91	7	JunAug	2015	4.31211499	Pregnant	TRUE	A04	13	7	6.896646133	LUCAS	13.07871321	Established	0.001464844	TRUE	YoungAdult	FALSE	1	1
474	0	92	8	JunAug	2015	6.625598905	Pregnant	TRUE	A04	13	7	6.981519507	LUCAS	13.16358658	Established	0.001464844	TRUE	YoungAdult	FALSE	1	1
475	0	92	8	JunAug	2015	6.729637235	Infant	FALSE	A04	13	7	6.981519507	LUCAS	13.16358658	Established	0.001464844	TRUE	YoungAdult	FALSE	0	1
495	0	92	8	JunAug	2015	6.981519507	Infant	FALSE	A04	13	7	6.981519507	LUCAS	13.16358658	Established	0.001464844	TRUE	YoungAdult	FALSE	0	1
515	0	92	8	JunAug	2015	6.494182067	Pregnant	TRUE	A04	13	7	6.981519507	LUCAS	13.16358658	Established	0.001464844	TRUE	YoungAdult	FALSE	1	1
583	0	92	8	JunAug	2015	3.885010267	Pregnant	TRUE	A04	13	7	6.981519507	LUCAS	13.16358658	Established	0.001464844	TRUE	Adolescent	FALSE	1	0
595	0	92	8	JunAug	2015	4.328542094	Pregnant	TRUE	A04	13	7	6.981519507	LUCAS	13.16358658	Established	0.001464844	TRUE	YoungAdult	FALSE	1	0
605	0	92	8	JunAug	2015	4.396988364	Pregnant	TRUE	A04	13	7	6.981519507	LUCAS	13.16358658	Established	0.001464844	TRUE	YoungAdult	FALSE	1	1
474	1	93	9	SepNov	2015	6.709103354	Pregnant	TRUE	A04	14	7	7.065023956	LUCAS	13.24709103	Established	0.001464844	TRUE	YoungAdult	FALSE	1	1
475	0	93	9	SepNov	2015	6.813141684	Infant	FALSE	A04	14	7	7.065023956	LUCAS	13.24709103	Established	0.001464844	TRUE	YoungAdult	FALSE	0	1
495	0	93	9	SepNov	2015	7.065023956	Cycling	FALSE	A04	14	7	7.065023956	LUCAS	13.24709103	Established	0.001464844	TRUE	Adult	FALSE	0	0
515	0	93	9	SepNov	2015	6.577686516	Pregnant	TRUE	A04	14	7	7.065023956	LUCAS	13.24709103	Established	0.001464844	TRUE	YoungAdult	FALSE	1	1
583	0	93	9	SepNov	2015	3.968514716	Pregnant	TRUE	A04	14	7	7.065023956	LUCAS	13.24709103	Established	0.001464844	TRUE	Adolescent	FALSE	1	0
595	0	93	9	SepNov	2015	4.412046543	Pregnant	TRUE	A04	14	7	7.065023956	LUCAS	13.24709103	Established	0.001464844	TRUE	YoungAdult	FALSE	1	0
605	0	93	9	SepNov	2015	4.480492813	Pregnant	TRUE	A04	14	7	7.065023956	LUCAS	13.24709103	Established	0.001464844	TRUE	YoungAdult	FALSE	1	1
474	0	94	10	SepNov	2015	6.792607803	Pregnant	TRUE	A04	17	7	7.148528405	LUCAS	13.33059548	Established	0.001464844	TRUE	YoungAdult	FALSE	1	1
475	0	94	10	SepNov	2015	6.896646133	Infant	FALSE	A04	17	7	7.148528405	LUCAS	13.33059548	Established	0.001464844	TRUE	YoungAdult	FALSE	0	1
495	0	94	10	SepNov	2015	7.148528405	Cycling	FALSE	A04	17	7	7.148528405	LUCAS	13.33059548	Established	0.001464844	TRUE	Adult	FALSE	0	0
515	0	94	10	SepNov	2015	6.661190965	Pregnant	TRUE	A04	17	7	7.148528405	LUCAS	13.33059548	Established	0.001464844	TRUE	YoungAdult	FALSE	1	0
583	0	94	10	SepNov	2015	4.052019165	Pregnant	TRUE	A04	17	7	7.148528405	LUCAS	13.33059548	Established	0.001464844	TRUE	YoungAdult	FALSE	1	0
595	0	94	10	SepNov	2015	4.495550992	Infant	FALSE	A04	17	7	7.148528405	LUCAS	13.33059548	Established	0.001464844	TRUE	YoungAdult	FALSE	0	1
605	0	94	10	SepNov	2015	4.563997262	Pregnant	TRUE	A04	17	7	7.148528405	LUCAS	13.33059548	Established	0.001464844	TRUE	YoungAdult	FALSE	1	1
474	0	95	11	SepNov	2015	6.876112252	Infant	FALSE	A04	18	7	7.232032854	LUCAS	13.41409993	Established	0.001464844	TRUE	YoungAdult	FALSE	0	1
475	0	95	11	SepNov	2015	6.980150582	Cycling	FALSE	A04	18	7	7.232032854	LUCAS	13.41409993	Established	0.001464844	TRUE	YoungAdult	FALSE	0	0
495	0	95	11	SepNov	2015	7.232032854	Cycling	FALSE	A04	18	7	7.232032854	LUCAS	13.41409993	Established	0.001464844	TRUE	Adult	FALSE	0	0
515	0	95	11	SepNov	2015	6.744695414	Infant	FALSE	A04	18	7	7.232032854	LUCAS	13.41409993	Established	0.001464844	TRUE	YoungAdult	FALSE	0	1
583	0	95	11	SepNov	2015	4.135523614	Infant	FALSE	A04	18	7	7.232032854	LUCAS	13.41409993	Established	0.001464844	TRUE	YoungAdult	FALSE	0	1
595	0	95	11	SepNov	2015	4.579055441	Infant	FALSE	A04	18	7	7.232032854	LUCAS	13.41409993	Established	0.001464844	TRUE	YoungAdult	FALSE	0	1
605	0	95	11	SepNov	2015	4.647501711	Pregnant	TRUE	A04	18	7	7.232032854	LUCAS	13.41409993	Established	0.001464844	TRUE	YoungAdult	FALSE	1	0
474	0	96	12	DecFeb	2015	6.959616701	Infant	FALSE	A04	18	7	7.315537303	LUCAS	13.49760438	Established	0.001464844	TRUE	YoungAdult	FALSE	0	1
475	0	96	12	DecFeb	2015	7.063655031	Cycling	FALSE	A04	18	7	7.315537303	LUCAS	13.49760438	Established	0.001464844	TRUE	Adult	FALSE	0	0
495	0	96	12	DecFeb	2015	7.315537303	Cycling	FALSE	A04	18	7	7.315537303	LUCAS	13.49760438	Established	0.001464844	TRUE	Adult	FALSE	0	0
515	1	96	12	DecFeb	2015	6.828199863	Infant	FALSE	A04	18	7	7.315537303	LUCAS	13.49760438	Established	0.001464844	TRUE	YoungAdult	FALSE	0	1
583	0	96	12	DecFeb	2015	4.219028063	Infant	FALSE	A04	18	7	7.315537303	LUCAS	13.49760438	Established	0.001464844	TRUE	YoungAdult	FALSE	0	1
595	0	96	12	DecFeb	2015	4.66255989	Infant	FALSE	A04	18	7	7.315537303	LUCAS	13.49760438	Established	0.001464844	TRUE	YoungAdult	FALSE	0	1
605	0	96	12	DecFeb	2015	4.73100616	Infant	FALSE	A04	18	7	7.315537303	LUCAS	13.49760438	Established	0.001464844	TRUE	YoungAdult	FALSE	0	1
474	1	97	1	DecFeb	2016	7.044490075	Infant	FALSE	A04	18	7	7.400410678	LUCAS	13.58247775	Established	0.001464844	TRUE	Adult	FALSE	0	1
475	0	97	1	DecFeb	2016	7.148528405	Cycling	FALSE	A04	18	7	7.400410678	LUCAS	13.58247775	Established	0.001464844	TRUE	Adult	FALSE	0	0
495	0	97	1	DecFeb	2016	7.400410678	Cycling	FALSE	A04	18	7	7.400410678	LUCAS	13.58247775	Established	0.001464844	TRUE	Adult	FALSE	0	0
515	0	97	1	DecFeb	2016	6.913073238	Infant	FALSE	A04	18	7	7.400410678	LUCAS	13.58247775	Established	0.001464844	TRUE	YoungAdult	FALSE	0	1
583	0	97	1	DecFeb	2016	4.303901437	Infant	FALSE	A04	18	7	7.400410678	LUCAS	13.58247775	Established	0.001464844	TRUE	YoungAdult	FALSE	0	1
595	0	97	1	DecFeb	2016	4.747433265	Infant	FALSE	A04	18	7	7.400410678	LUCAS	13.58247775	Established	0.001464844	TRUE	YoungAdult	FALSE	0	1
605	0	97	1	DecFeb	2016	4.815879535	Infant	FALSE	A04	18	7	7.400410678	LUCAS	13.58247775	Established	0.001464844	TRUE	YoungAdult	FALSE	0	1
474	0	98	2	DecFeb	2016	7.126625599	Infant	FALSE	A04	18	7	7.482546201	LUCAS	13.66461328	Established	0.001464844	TRUE	Adult	FALSE	0	1
475	0	98	2	DecFeb	2016	7.230663929	Cycling	FALSE	A04	18	7	7.482546201	LUCAS	13.66461328	Established	0.001464844	TRUE	Adult	FALSE	0	0
495	0	98	2	DecFeb	2016	7.482546201	Cycling	FALSE	A04	18	7	7.482546201	LUCAS	13.66461328	Established	0.001464844	TRUE	Adult	FALSE	0	0
515	0	98	2	DecFeb	2016	6.995208761	Infant	FALSE	A04	18	7	7.482546201	LUCAS	13.66461328	Established	0.001464844	TRUE	YoungAdult	FALSE	0	1
583	0	98	2	DecFeb	2016	4.386036961	Infant	FALSE	A04	18	7	7.482546201	LUCAS	13.66461328	Established	0.001464844	TRUE	YoungAdult	FALSE	0	1
595	0	98	2	DecFeb	2016	4.829568789	Infant	FALSE	A04	18	7	7.482546201	LUCAS	13.66461328	Established	0.001464844	TRUE	YoungAdult	FALSE	0	1
605	0	98	2	DecFeb	2016	4.898015058	Infant	FALSE	A04	18	7	7.482546201	LUCAS	13.66461328	Established	0.001464844	TRUE	YoungAdult	FALSE	0	1
474	0	99	3	MarMay	2016	7.208761123	Infant	FALSE	A04	18	7	7.564681725	LUCAS	13.7467488	Established	0.001464844	TRUE	Adult	FALSE	0	1
475	0	99	3	MarMay	2016	7.312799452	Cycling	FALSE	A04	18	7	7.564681725	LUCAS	13.7467488	Established	0.001464844	TRUE	Adult	FALSE	0	0
495	0	99	3	MarMay	2016	7.564681725	Cycling	FALSE	A04	18	7	7.564681725	LUCAS	13.7467488	Established	0.001464844	TRUE	Adult	FALSE	0	0
515	1	99	3	MarMay	2016	7.077344285	Infant	FALSE	A04	18	7	7.564681725	LUCAS	13.7467488	Established	0.001464844	TRUE	Adult	FALSE	0	1
583	1	99	3	MarMay	2016	4.468172485	Infant	FALSE	A04	18	7	7.564681725	LUCAS	13.7467488	Established	0.001464844	TRUE	YoungAdult	FALSE	0	1
595	0	99	3	MarMay	2016	4.911704312	Infant	FALSE	A04	18	7	7.564681725	LUCAS	13.7467488	Established	0.001464844	TRUE	YoungAdult	FALSE	0	1
605	0	99	3	MarMay	2016	4.980150582	Infant	FALSE	A04	18	7	7.564681725	LUCAS	13.7467488	Established	0.001464844	TRUE	YoungAdult	FALSE	0	1
474	0	100	4	MarMay	2016	7.292265572	Infant	FALSE	A04	18	7	7.648186174	LUCAS	13.83025325	Established	0.001464844	TRUE	Adult	FALSE	0	1
475	0	100	4	MarMay	2016	7.396303901	Cycling	FALSE	A04	18	7	7.648186174	LUCAS	13.83025325	Established	0.001464844	TRUE	Adult	FALSE	0	0
495	0	100	4	MarMay	2016	7.648186174	Cycling	FALSE	A04	18	7	7.648186174	LUCAS	13.83025325	Established	0.001464844	TRUE	Adult	FALSE	0	0
515	0	100	4	MarMay	2016	7.160848734	Infant	FALSE	A04	18	7	7.648186174	LUCAS	13.83025325	Established	0.001464844	TRUE	Adult	FALSE	0	1
583	0	100	4	MarMay	2016	4.551676934	Infant	FALSE	A04	18	7	7.648186174	LUCAS	13.83025325	Established	0.001464844	TRUE	YoungAdult	FALSE	0	1
595	0	100	4	MarMay	2016	4.995208761	Infant	FALSE	A04	18	7	7.648186174	LUCAS	13.83025325	Established	0.001464844	TRUE	YoungAdult	FALSE	0	1
605	0	100	4	MarMay	2016	5.063655031	Infant	FALSE	A04	18	7	7.648186174	LUCAS	13.83025325	Established	0.001464844	TRUE	YoungAdult	FALSE	0	1
474	0	101	5	MarMay	2016	7.375770021	Infant	FALSE	A04	18	7	7.731690623	LUCAS	13.9137577	Established	0.001464844	TRUE	Adult	FALSE	0	1
475	0	101	5	MarMay	2016	7.47980835	Cycling	FALSE	A04	18	7	7.731690623	LUCAS	13.9137577	Established	0.001464844	TRUE	Adult	FALSE	0	0
495	0	101	5	MarMay	2016	7.731690623	Cycling	FALSE	A04	18	7	7.731690623	LUCAS	13.9137577	Established	0.001464844	TRUE	Adult	FALSE	0	0
[truncated: 8,780 more rows]
